# Supplementary material for: Elaboration of the Homer1 recognition landscape reveals incomplete divergence of paralogous EVH1 domains
Source: Protein Sci. 2024 Jul 11;33(8):e5094. doi: 10.1002/pro.5094 (PMC11237882; doi:10.1002/pro.5094)
Supplement: Supplementary file 3 — Table S3. [FL]PPPP motif instances within the D. discoideum proteome. [file PRO-33-e5094-s001.xlsx]

## Sheet: Dictyostelium motifs
Dict. ID	Sequence	Motif	IUPRED	Human Ortholog ID
Q55EI8	MRVLVHVNNAKQSGDGANNSNGTLINYNSNNKLFLEIHPNQSIWMIKTLLFNLFQIPPARQQLYLKVVDEINPRETSKAYSKLLQSYRLVKDYKIYEGTELQMVALEKEIPSEFLVPPKKTQSNSMEKLPHFTNLSMSSMSNMDEILSGSGGGRIHVLSSKKGEECPALCFAVGKGLYRGISGVIYEIKLYRVDSKGMLIVNTSLNFQIDVIKKDSISVEDRKMAFTYEQRKSDYSLLKLQPIIYGEYSISIKIDDTPICGSPFHCTIIDELNPNLKELAFSNEWIEEVVQLITLMSNKPSTIDKLFSFGIEGLMNLMFYPDPTIQIHIIGIFAKLIEKDKNKERVLKEFGMDFIFKLVSLDNWSNFMELRKLVASSLCILSCYKPFLNRFFKEVGIDV…	LPPPP	0.68	NA
Q54FT6	MEENNSLNNDKNNFVTFDPRILLPPPPPSSSLVYPLYTPPQQQENYNVNYNDHNKNNNSINTTTCYNEELYKDNSFITLNDRFQTIEQQQPQQQNYNHNQEKPIEYTHSYVVSDDKLNTFNNQWNASSTSQPYYPIIPPYQPINDIAPTQEFVNRVAIRLREMEIEESSDPNEIHEENIMDASMSMLILLLGMFFFVPFIFSVLYLKSRDKYARRFAIVSMCIGIVYLIMIGIMPFLKGNDDDTTTTIIIS	LPPPP	0.595	NA
Q55GQ0	MNKKIILITFLFLISFLKVFCKIDIDNTIVISNETYLSYQIPLGSENISSIIFYHYDRSPFQLDFECSNSKNSNSTTCFTTIDDEEKKQMYGGKISYNHERSMDRALFPTPIISSPFRPPTKGGELVIKGTYLTFFERASYYQIIYPKSQIINIFDFQLSSFDPTNVNVQFPPGCGYQLIEWENGKVYNFSYEKPSISNIKTTSPNIIVNGSNFCDKSYPSNITIDGNLIQSSNIEKDQDSIIIKYNEKYATKSKIIIETSNCTSIETIFEFKPDQLTINSVPINKGGLILINGIRLSPNPANKIQNNISIKIGNLTCFNVISISSELISCTLSQLNKSISNNIKNDLPVSVSINEITNENKLIFNYNTVRLNPNKYSLPNRVLQLNGDCLGNSNDTIV…	LPPPP	0.952	NA
Q54VU5	MSELDDLLNEMLAESEAALNGQSTINLNNNNSNNNNNNNNNGNSATKISFQEQMPNGNGNSSTTTTTAAQQSATEKRKSRLSQHPSNLNEGGFDYLDTLLNDMSDESIRNSIKTDNSRIKSLRLTSTFDLESTLKDLEETFMKDSSIQNKRKPSSYLSKNLSPPSNPSNIISNNNASTLPLPPPPSQQDDVVIIAKLPPPVSISLPPPPTTEELPLPPPSTEELQLPPPPPTTTTADEQILTDSVKNGNPILKRVSSERAIILTKEAIDAADLLDEMIESFGGIPEPNGNNSLPKEIKTTSIPTPIVTPSTTTSTNTTTAATVNKLNASKSPNGTLTTRPAAKLGAPVDIQVSSPKAPTPIPTLSSPSPSQSAAPQPAAPQPTPTSQPQPPTTTVSTPV…	LPPPP	0.78	NA
Q54VU5	MSELDDLLNEMLAESEAALNGQSTINLNNNNSNNNNNNNNNGNSATKISFQEQMPNGNGNSSTTTTTAAQQSATEKRKSRLSQHPSNLNEGGFDYLDTLLNDMSDESIRNSIKTDNSRIKSLRLTSTFDLESTLKDLEETFMKDSSIQNKRKPSSYLSKNLSPPSNPSNIISNNNASTLPLPPPPSQQDDVVIIAKLPPPVSISLPPPPTTEELPLPPPSTEELQLPPPPPTTTTADEQILTDSVKNGNPILKRVSSERAIILTKEAIDAADLLDEMIESFGGIPEPNGNNSLPKEIKTTSIPTPIVTPSTTTSTNTTTAATVNKLNASKSPNGTLTTRPAAKLGAPVDIQVSSPKAPTPIPTLSSPSPSQSAAPQPAAPQPTPTSQPQPPTTTVSTPV…	LPPPP	0.786	NA
Q54VU5	MSELDDLLNEMLAESEAALNGQSTINLNNNNSNNNNNNNNNGNSATKISFQEQMPNGNGNSSTTTTTAAQQSATEKRKSRLSQHPSNLNEGGFDYLDTLLNDMSDESIRNSIKTDNSRIKSLRLTSTFDLESTLKDLEETFMKDSSIQNKRKPSSYLSKNLSPPSNPSNIISNNNASTLPLPPPPSQQDDVVIIAKLPPPVSISLPPPPTTEELPLPPPSTEELQLPPPPPTTTTADEQILTDSVKNGNPILKRVSSERAIILTKEAIDAADLLDEMIESFGGIPEPNGNNSLPKEIKTTSIPTPIVTPSTTTSTNTTTAATVNKLNASKSPNGTLTTRPAAKLGAPVDIQVSSPKAPTPIPTLSSPSPSQSAAPQPAAPQPTPTSQPQPPTTTVSTPV…	LPPPP	0.936	NA
Q553Q6	MSSNSFSSSSSSSSFKHKTPIRSRTESFPNPSSSSSILKINLFDTVTGYLEDDKSILDQIENTINGCDSTTTTYHHHNHTLPPLIIKSPDLNNNNSSSSNNNNINENDESGCINKIKISDNGELSKKSTKITFKEDNDFDFKTIEVLENLMTDFGKTSLTSSNNSSCNSSKHNSSLNLSTPNTTTNTTTNTSTATSTALKKSQQAIINDSSDINSLINDIDSYLVDIQDELKKPTTGIENEKLLISPLISEQEQEEQQQQQQQEILLSTIDDLVSSHKNVDLPQDILDIMSFSPPKSTPSSSFKIPQSTSMTAIATDPAVVSPKKTSSSFISPSSSSIHKDDDDDNNNNNNNNNYINDIDKKSVELPPEKVTPGDLQQSIDSLEISLQLLQKPLEKLQQ…	LPPPP	0.527	NA
Q55FQ0	MAFLPPNLKIMFNPRHPPPFLPPPPPSNLPPYTGLRDYLSIFTDPSNEEPFKKEHIENLEEKREKKRKLKISENDERISKSLKAWDPYSNSETTGDPYKTIFVSRISYKTTQQKLEFEFGQFGPIKSLFLVKDSNNPEKHTGYAFIEFERERDMKAAYKQADGMKIDDRRIVVDIERGRVIKNWKPRKFGGGLGNTRAGGVDVNQTFSGREMSESREKEKEREKEKEKEKERMEKMKKRDGGLSSNGNRSNGISSGSGGSGGDRGDRGDRDRGDRGDRSDRSDRDRERGRGDRDHRGSGGERERERDQRDRGGDRGGDRGDRSDRGRSDRGDRGDRSDRGRDDRERGRDDRGDRGRDDRRGGSDRDRDRGSRDDRGDRDDRSDRGRDDRRGGSDRDHRI…	LPPPP	0.67	NA
Q54UK0	MSNNSKSPPNEQHQQQPHPPDVLVQLTESFQHFFQSLSPQYQSMTSLPSINKDSYTSVGSAPTTNNNSNSNSNSNSSNRSLNNSGSSNSGGGGSNSNKKVNNNNNNNNNNNNNNLQSPTQSQFPYHYQYSSKALHDFEEKRKLLIEQLKSVKINLDTQCDDDPISFIKIRMELTKVKTSLETELKSLDELLHTTSEVEEPNPTPIDSITSLLTMIMPSSISNSVTNNTPSSATPLTLSNNNNYTSSSLATSPTTNSSSSSSSSSSSSSTHYYNSSISSNSLSSNLPPSSIPILNTSNNKNSYPNSIIPQGTPLDNPDPNLPRFPQRDHISVKLYVDCDDYFAASAQAIENATREVFITAWFLSPEVYLIRFPSLDERYRLDNLLKRKAMQGVKIFIILW…	LPPPP	0.967	NA
Q54X99	MSYPIYSDKSIRRGDNDGLGEDYYEKNKDETSFTRTQLYQPVIQPLHFDEDDLNIIAMASNNLTTHARKSSLESPIPPPLHNDIGSIKKSISTNGNSFSTLNRNQSSHEYKSPGFYRTRSINDTLSSQQQQQQQQQQQPPLQPLTPDPIINSGSGSLGRSNQLKKTSLILNDIPENSILESPLPPPPQSSNSFSTSNIITTNKTPTKTPKTPKTPKTPKDSKKATTTITTTTSTASIDKDLANLHNLEDKKQSSFKKNFSSFINELNGDSPIALVVDKDKPFPTTTSVTTSTITTTTNDEIEKDKLKESRTIKKHQSLKKNIVPPLNIDPTTGLIHASNKLSILNDKVGDTGPIPNVEQPSMFSIKDTTNIFNYKKPVISSSTKEFIVCLKRVLIDKEK…	LPPPP	0.824	NA
Q54ND2	MDGQNLPPPPTGTSPMKKLPAKPISPPPMKKLAPTGGSNGLPPPTNMGGQLPPPPPTNMGGQLPPPPTNLGGQLPPPPPNNIGQLPPPPTNIGQLPPPNNIGGQLPPPPLLTTNASTGGPPPLAPIRQTSLPPQHQQPQPVAKTMAKLPPTPNMKPPGVNSSSGSLPNTPIMKPPPVNSSGGSIPNSSLPQPPINLNNNNINNNSTIPTGPPPLGPKHSPMNTSGSSLISTQQQPPPPVPLSAPPPLSTPPPPLSVPPTTQPPVPIIRQSVYGVTPLQTPPPPLSIPPTPLPTSSQQSQTPLSPTASAKQTHNRTPSQDSNSTQQSTSNQSNNSFRNSTDAVSLASLDQPEIYPQTRIAEENFNYLKDIHTKINKRSQSSQVCSREGSSLAETFKNYGT…	LPPPP	0.98	Q17R89, Q68EM7, Q9Y3L3, Q6ZT62
Q54ND2	MDGQNLPPPPTGTSPMKKLPAKPISPPPMKKLAPTGGSNGLPPPTNMGGQLPPPPPTNMGGQLPPPPTNLGGQLPPPPPNNIGQLPPPPTNIGQLPPPNNIGGQLPPPPLLTTNASTGGPPPLAPIRQTSLPPQHQQPQPVAKTMAKLPPTPNMKPPGVNSSSGSLPNTPIMKPPPVNSSGGSIPNSSLPQPPINLNNNNINNNSTIPTGPPPLGPKHSPMNTSGSSLISTQQQPPPPVPLSAPPPLSTPPPPLSVPPTTQPPVPIIRQSVYGVTPLQTPPPPLSIPPTPLPTSSQQSQTPLSPTASAKQTHNRTPSQDSNSTQQSTSNQSNNSFRNSTDAVSLASLDQPEIYPQTRIAEENFNYLKDIHTKINKRSQSSQVCSREGSSLAETFKNYGT…	LPPPP	0.987	Q17R89, Q68EM7, Q9Y3L3, Q6ZT62
Q54ND2	MDGQNLPPPPTGTSPMKKLPAKPISPPPMKKLAPTGGSNGLPPPTNMGGQLPPPPPTNMGGQLPPPPTNLGGQLPPPPPNNIGQLPPPPTNIGQLPPPNNIGGQLPPPPLLTTNASTGGPPPLAPIRQTSLPPQHQQPQPVAKTMAKLPPTPNMKPPGVNSSSGSLPNTPIMKPPPVNSSGGSIPNSSLPQPPINLNNNNINNNSTIPTGPPPLGPKHSPMNTSGSSLISTQQQPPPPVPLSAPPPLSTPPPPLSVPPTTQPPVPIIRQSVYGVTPLQTPPPPLSIPPTPLPTSSQQSQTPLSPTASAKQTHNRTPSQDSNSTQQSTSNQSNNSFRNSTDAVSLASLDQPEIYPQTRIAEENFNYLKDIHTKINKRSQSSQVCSREGSSLAETFKNYGT…	LPPPP	0.986	Q17R89, Q68EM7, Q9Y3L3, Q6ZT62
Q54ND2	MDGQNLPPPPTGTSPMKKLPAKPISPPPMKKLAPTGGSNGLPPPTNMGGQLPPPPPTNMGGQLPPPPTNLGGQLPPPPPNNIGQLPPPPTNIGQLPPPNNIGGQLPPPPLLTTNASTGGPPPLAPIRQTSLPPQHQQPQPVAKTMAKLPPTPNMKPPGVNSSSGSLPNTPIMKPPPVNSSGGSIPNSSLPQPPINLNNNNINNNSTIPTGPPPLGPKHSPMNTSGSSLISTQQQPPPPVPLSAPPPLSTPPPPLSVPPTTQPPVPIIRQSVYGVTPLQTPPPPLSIPPTPLPTSSQQSQTPLSPTASAKQTHNRTPSQDSNSTQQSTSNQSNNSFRNSTDAVSLASLDQPEIYPQTRIAEENFNYLKDIHTKINKRSQSSQVCSREGSSLAETFKNYGT…	LPPPP	0.979	Q17R89, Q68EM7, Q9Y3L3, Q6ZT62
Q54ND2	MDGQNLPPPPTGTSPMKKLPAKPISPPPMKKLAPTGGSNGLPPPTNMGGQLPPPPPTNMGGQLPPPPTNLGGQLPPPPPNNIGQLPPPPTNIGQLPPPNNIGGQLPPPPLLTTNASTGGPPPLAPIRQTSLPPQHQQPQPVAKTMAKLPPTPNMKPPGVNSSSGSLPNTPIMKPPPVNSSGGSIPNSSLPQPPINLNNNNINNNSTIPTGPPPLGPKHSPMNTSGSSLISTQQQPPPPVPLSAPPPLSTPPPPLSVPPTTQPPVPIIRQSVYGVTPLQTPPPPLSIPPTPLPTSSQQSQTPLSPTASAKQTHNRTPSQDSNSTQQSTSNQSNNSFRNSTDAVSLASLDQPEIYPQTRIAEENFNYLKDIHTKINKRSQSSQVCSREGSSLAETFKNYGT…	LPPPP	0.966	Q17R89, Q68EM7, Q9Y3L3, Q6ZT62
Q54ND2	MDGQNLPPPPTGTSPMKKLPAKPISPPPMKKLAPTGGSNGLPPPTNMGGQLPPPPPTNMGGQLPPPPTNLGGQLPPPPPNNIGQLPPPPTNIGQLPPPNNIGGQLPPPPLLTTNASTGGPPPLAPIRQTSLPPQHQQPQPVAKTMAKLPPTPNMKPPGVNSSSGSLPNTPIMKPPPVNSSGGSIPNSSLPQPPINLNNNNINNNSTIPTGPPPLGPKHSPMNTSGSSLISTQQQPPPPVPLSAPPPLSTPPPPLSVPPTTQPPVPIIRQSVYGVTPLQTPPPPLSIPPTPLPTSSQQSQTPLSPTASAKQTHNRTPSQDSNSTQQSTSNQSNNSFRNSTDAVSLASLDQPEIYPQTRIAEENFNYLKDIHTKINKRSQSSQVCSREGSSLAETFKNYGT…	LPPPP	0.947	Q17R89, Q68EM7, Q9Y3L3, Q6ZT62
Q54NX8	MLIDALTKLSFGASKSSATKVSSKSSTGISFGNNNVTWNGLPPPPPPPPYRDAPEEE	LPPPP	0.853	NA
Q54CN0	MKIKFRIFIIYYLLIFLLLSSNGNVKSYELELYDTNENISPPVGDNLFGEGVGEEIEQHSDSLPPPPDTMDPKIIPSIDTSEPKPTQKPSPKPKVTTKPKTTTTKPSITTKPKTTTKPKLTTPPPPTKVTKISTKAPTELPPTIKFSTTSTTKEPSISKPATKLTTTKSLTSKVVPETTLTDTTTSKVKSTATTTTATTTSTASTTGTTSKAKSTTTTGVATTSKSKLPTTLSSTTTGKATLVPKKTLTPTKTTATISSIPKIKDSSLDQDSSSTLPLDSLDSFSVSGDEKTKIKPPKKSTSSSSDENEISESITTQELSDEVDPLLSSSSSSLATSGKITCSEDVTDTMSTDGNFIGSISSIANNPYSCTLLSENVQYTQSGTKNVMRLTLDNKGCPS…	LPPPP	0.825	NA
Q75JQ3	MVDNYNNNNILPTNTSTTTTTNTTITPTPPLPPPPPISNILDNNNNNNLIKNDIKNDKVAVSNSNVRPSSSSVSYENSDWNKVYNSEREKLHEVNKQILNIKRPSTSIVRVSQLDSARLDEEILDLLRSQFMKIFTFFKPNFIHNFQPEINLVLKSVIYKLSIFNLGTTYGNQLQNLTYRNEKAFDPIRGSDQLNKLTMRQKWLSGLINIGGEWLWTRINRYLINNNWSEHPPNDIRKKFWNFLNFAESAYKALALLNFLTFLFNGKYVTLVNRILHMRLVYAHPTLSRNISFEYMNRLLVWHGFTEFILFIMPLINIDRIKSFLYRLLVKTSFGNSSGNNNNTASNPLQQLQKQQLLIQQQQMALAKCPICMNDPISMPYSADCGHLFCYYCIKTSCM…	LPPPP	0.846	P28328
Q8SSW7	MGEVSLIGITAILCQKTDGFWKNIDDSLCRLEVLKSNIDSKFRLVAISTDNRCIFNKWVRTNSEITKCSDLFLEIKQVSSQSSNVEYFGVNFAYKPEVDKFYACFSKCIETLQTQRRQSTLNIQALQINNELQQQLQQQQQLPPIDQLPPPPTSTSTSTISNANISISNSISYDSLHQMASGITLEDLPPPPPSASSLILNNNTPLDLTSLPPIDFSNLPPPPTGLMTSRSSLTEANGLEIKNKLSPLLNGGASGLSSSPPPTTESKNQLNSSSGSNNSSSAPHLTDLFLPTNNNNSSGNQSASNSSPTSQYHQSQPNLQQYGTAPLTASSKLLQQQQQQQQQQQQNIIMTTTTTTTTTINIKTGSSSDSFLKTASGRRSIRVRHSTNQAADQQKKTMG…	LPPPP	0.783	NA
Q8SSW7	MGEVSLIGITAILCQKTDGFWKNIDDSLCRLEVLKSNIDSKFRLVAISTDNRCIFNKWVRTNSEITKCSDLFLEIKQVSSQSSNVEYFGVNFAYKPEVDKFYACFSKCIETLQTQRRQSTLNIQALQINNELQQQLQQQQQLPPIDQLPPPPTSTSTSTISNANISISNSISYDSLHQMASGITLEDLPPPPPSASSLILNNNTPLDLTSLPPIDFSNLPPPPTGLMTSRSSLTEANGLEIKNKLSPLLNGGASGLSSSPPPTTESKNQLNSSSGSNNSSSAPHLTDLFLPTNNNNSSGNQSASNSSPTSQYHQSQPNLQQYGTAPLTASSKLLQQQQQQQQQQQQNIIMTTTTTTTTTINIKTGSSSDSFLKTASGRRSIRVRHSTNQAADQQKKTMG…	LPPPP	0.733	NA
Q8SSW7	MGEVSLIGITAILCQKTDGFWKNIDDSLCRLEVLKSNIDSKFRLVAISTDNRCIFNKWVRTNSEITKCSDLFLEIKQVSSQSSNVEYFGVNFAYKPEVDKFYACFSKCIETLQTQRRQSTLNIQALQINNELQQQLQQQQQLPPIDQLPPPPTSTSTSTISNANISISNSISYDSLHQMASGITLEDLPPPPPSASSLILNNNTPLDLTSLPPIDFSNLPPPPTGLMTSRSSLTEANGLEIKNKLSPLLNGGASGLSSSPPPTTESKNQLNSSSGSNNSSSAPHLTDLFLPTNNNNSSGNQSASNSSPTSQYHQSQPNLQQYGTAPLTASSKLLQQQQQQQQQQQQNIIMTTTTTTTTTINIKTGSSSDSFLKTASGRRSIRVRHSTNQAADQQKKTMG…	LPPPP	0.804	NA
Q54Z16	MDVDMFDYDLVLFNHHNKNNGDEKKNNLLNSLQQQITQPQQQQQQQQQQQQQQKPLEDIDIIKSPSKKNAKLDEYGFVKEDESESKNEDIGGETYKQAGKRISKEQKWIHIVNNWNDYLINQPEKLLYLSSKGIPNNLRPLVWRKMLNINYFKNQYHENYFKELCNKPSNEHTEQIELDIPRTFPNHKRFFTQRGYVKNDLLDVLQSYSYHNPNVGYCQGMSYIAGVLLMFLSPEDTFWLFVSLLERETMGYYIPGMPQLIFDSILFQKILEIENKPLGQHLLKNGIDPLLYVTPWWMCFFTTLPDWGTVLRLWDLILLEGVNSLFRFSLVILKYSAGFLFKNKGADGLLPYLLRPPIDEIGGIDFLLTSAMELPILDLVKEAKSIIEKEKEEEKLLKE…	LPPPP	0.742	NA
Q54Q40	MAAELPFYIASSVEELVKKHVEGVEVDKNYSIFHYLSTCNNLVKQADIYKSEGDIERTYIYSLRFCILIFEKLQKHPDFNKESFTKSRNEIKRKAELKLKELEGLKETLKKGYERIQHKKEEERKRIEREKEKERIFKQEKLKLEREQQLLREEEEQRKREDLELESEIQRLKEVEDFENRKLQAQKNIKRATSARTFELLRQEALLEERKRLQGIETEKKRILAEKQEALEKEFQQQLFEQQEKERLEKERLEKEEQLRLASLPPPPPDYSSFDSDQLLNLIENNNKKLENNNQTDDKLDNEFLLDPSFLPPPPPIITQPSPSQEKKDNNNNNNNKNTTAQLPLSITQPPHMPNNEKKLPPIYNSTSPIQFGYPSLNNSVNNPPSFSLQNNTPLIQQY…	LPPPP	0.776	O95630, Q96FJ0
Q54Q40	MAAELPFYIASSVEELVKKHVEGVEVDKNYSIFHYLSTCNNLVKQADIYKSEGDIERTYIYSLRFCILIFEKLQKHPDFNKESFTKSRNEIKRKAELKLKELEGLKETLKKGYERIQHKKEEERKRIEREKEKERIFKQEKLKLEREQQLLREEEEQRKREDLELESEIQRLKEVEDFENRKLQAQKNIKRATSARTFELLRQEALLEERKRLQGIETEKKRILAEKQEALEKEFQQQLFEQQEKERLEKERLEKEEQLRLASLPPPPPDYSSFDSDQLLNLIENNNKKLENNNQTDDKLDNEFLLDPSFLPPPPPIITQPSPSQEKKDNNNNNNNKNTTAQLPLSITQPPHMPNNEKKLPPIYNSTSPIQFGYPSLNNSVNNPPSFSLQNNTPLIQQY…	LPPPP	0.793	O95630, Q96FJ0
Q54LW2	MGTHNSKPNNTETSPISIEDQKFNEQIINENVVENPNPPSTQLQYNPDIIPKIPSLPSRPFDLPVGDSPEISEQQKLPTPIINGLGKEPISISKEDNEKNKDKETDEILEEINSPLSVHEVNEDLLRTMKVDDLNDDENINCNDTVPLPSHPFVDVVECEKEEEEEEQQKETDDNIEKGSSSLQLPPPPPPPQQQQEQQQKQELLLPPPPPPPPQEDEDEEQHQHQHQHQHQHQHQHQHQHQHQHQHQRHIKRERFQTKAEAELLNLFNKTPIIDTTESPTSSSSVGVNQQQQNYEEMIAADYFNNSGYYSYKDVPKNQKSQTLSKRFFNTLTRKKSMKNSSMNGFNTISKSQTTGSLNSKLSGADMTDEDERNVASSSSTVFPTNTTSSNDDINLNRN…	LPPPP	0.983	NA
Q54LW2	MGTHNSKPNNTETSPISIEDQKFNEQIINENVVENPNPPSTQLQYNPDIIPKIPSLPSRPFDLPVGDSPEISEQQKLPTPIINGLGKEPISISKEDNEKNKDKETDEILEEINSPLSVHEVNEDLLRTMKVDDLNDDENINCNDTVPLPSHPFVDVVECEKEEEEEEQQKETDDNIEKGSSSLQLPPPPPPPQQQQEQQQKQELLLPPPPPPPPQEDEDEEQHQHQHQHQHQHQHQHQHQHQHQHQHQRHIKRERFQTKAEAELLNLFNKTPIIDTTESPTSSSSVGVNQQQQNYEEMIAADYFNNSGYYSYKDVPKNQKSQTLSKRFFNTLTRKKSMKNSSMNGFNTISKSQTTGSLNSKLSGADMTDEDERNVASSSSTVFPTNTTSSNDDINLNRN…	LPPPP	0.984	NA
Q550V3	MIREEEYSTSQIICGVNNVLFNNNSCTSTNTSTADDMSDTCSLVFDEDPIDLASLTQDELILKKERIRQQTVSELVKTEANYVRDLKLIIKLYIDPIKEHIDIKQIQEVFGCTEGLLNYHREIIHNLEGIPSKPPHLQNVGEVLSKFFESIDYLNLYKEFCSYQNTCIESFEKLKISSKVFSNCIEGAAKSHLTRGLSFPMLIIKPIQRITKYPLLLKSLLENTPIDHMDYGFINYCFLKINSILEEINHQKRLADEKIENDKKIKEIEYSLQNLDSDLKLSNQNRKFIKEGLVSKKLDKELLRCILLNDVLILAKNKKSNSTVKLIVYLENILIRDSIDSLPGYKEGFEILVLNEKKEKIIGLYFSSEAEKKEWLAAIQSLAGGKIDQNKQAKYSWFL…	LPPPP	0.758	NA
Q550V3	MIREEEYSTSQIICGVNNVLFNNNSCTSTNTSTADDMSDTCSLVFDEDPIDLASLTQDELILKKERIRQQTVSELVKTEANYVRDLKLIIKLYIDPIKEHIDIKQIQEVFGCTEGLLNYHREIIHNLEGIPSKPPHLQNVGEVLSKFFESIDYLNLYKEFCSYQNTCIESFEKLKISSKVFSNCIEGAAKSHLTRGLSFPMLIIKPIQRITKYPLLLKSLLENTPIDHMDYGFINYCFLKINSILEEINHQKRLADEKIENDKKIKEIEYSLQNLDSDLKLSNQNRKFIKEGLVSKKLDKELLRCILLNDVLILAKNKKSNSTVKLIVYLENILIRDSIDSLPGYKEGFEILVLNEKKEKIIGLYFSSEAEKKEWLAAIQSLAGGKIDQNKQAKYSWFL…	FPPPP	0.818	NA
Q550V3	MIREEEYSTSQIICGVNNVLFNNNSCTSTNTSTADDMSDTCSLVFDEDPIDLASLTQDELILKKERIRQQTVSELVKTEANYVRDLKLIIKLYIDPIKEHIDIKQIQEVFGCTEGLLNYHREIIHNLEGIPSKPPHLQNVGEVLSKFFESIDYLNLYKEFCSYQNTCIESFEKLKISSKVFSNCIEGAAKSHLTRGLSFPMLIIKPIQRITKYPLLLKSLLENTPIDHMDYGFINYCFLKINSILEEINHQKRLADEKIENDKKIKEIEYSLQNLDSDLKLSNQNRKFIKEGLVSKKLDKELLRCILLNDVLILAKNKKSNSTVKLIVYLENILIRDSIDSLPGYKEGFEILVLNEKKEKIIGLYFSSEAEKKEWLAAIQSLAGGKIDQNKQAKYSWFL…	LPPPP	0.727	NA
Q550V3	MIREEEYSTSQIICGVNNVLFNNNSCTSTNTSTADDMSDTCSLVFDEDPIDLASLTQDELILKKERIRQQTVSELVKTEANYVRDLKLIIKLYIDPIKEHIDIKQIQEVFGCTEGLLNYHREIIHNLEGIPSKPPHLQNVGEVLSKFFESIDYLNLYKEFCSYQNTCIESFEKLKISSKVFSNCIEGAAKSHLTRGLSFPMLIIKPIQRITKYPLLLKSLLENTPIDHMDYGFINYCFLKINSILEEINHQKRLADEKIENDKKIKEIEYSLQNLDSDLKLSNQNRKFIKEGLVSKKLDKELLRCILLNDVLILAKNKKSNSTVKLIVYLENILIRDSIDSLPGYKEGFEILVLNEKKEKIIGLYFSSEAEKKEWLAAIQSLAGGKIDQNKQAKYSWFL…	LPPPP	0.861	NA
Q550V3	MIREEEYSTSQIICGVNNVLFNNNSCTSTNTSTADDMSDTCSLVFDEDPIDLASLTQDELILKKERIRQQTVSELVKTEANYVRDLKLIIKLYIDPIKEHIDIKQIQEVFGCTEGLLNYHREIIHNLEGIPSKPPHLQNVGEVLSKFFESIDYLNLYKEFCSYQNTCIESFEKLKISSKVFSNCIEGAAKSHLTRGLSFPMLIIKPIQRITKYPLLLKSLLENTPIDHMDYGFINYCFLKINSILEEINHQKRLADEKIENDKKIKEIEYSLQNLDSDLKLSNQNRKFIKEGLVSKKLDKELLRCILLNDVLILAKNKKSNSTVKLIVYLENILIRDSIDSLPGYKEGFEILVLNEKKEKIIGLYFSSEAEKKEWLAAIQSLAGGKIDQNKQAKYSWFL…	LPPPP	0.937	NA
Q550V3	MIREEEYSTSQIICGVNNVLFNNNSCTSTNTSTADDMSDTCSLVFDEDPIDLASLTQDELILKKERIRQQTVSELVKTEANYVRDLKLIIKLYIDPIKEHIDIKQIQEVFGCTEGLLNYHREIIHNLEGIPSKPPHLQNVGEVLSKFFESIDYLNLYKEFCSYQNTCIESFEKLKISSKVFSNCIEGAAKSHLTRGLSFPMLIIKPIQRITKYPLLLKSLLENTPIDHMDYGFINYCFLKINSILEEINHQKRLADEKIENDKKIKEIEYSLQNLDSDLKLSNQNRKFIKEGLVSKKLDKELLRCILLNDVLILAKNKKSNSTVKLIVYLENILIRDSIDSLPGYKEGFEILVLNEKKEKIIGLYFSSEAEKKEWLAAIQSLAGGKIDQNKQAKYSWFL…	LPPPP	0.766	NA
Q55C68	MNTYKISSTDNFKFKSFSPSSTSITTIQSSPTIINSNISEKQEKPIKTEETVASLIKKQLNMNNNNNNKNNNNKNNNDDNKIITIENNKINPINNDINNNNNNNNNKNKEIENKKIFYKGTLIPDSIILEGVLQPPGFDFSNIKGKAIQKSNNLLSSIPNPSLSLSSLTTTTTTTTTTTTTTTTTTTRTTNTLNDNINDEKESIPFFSGNPNIEVVEGVIHLFINTTIEKNLTSSLCQLPNSRTNLICIESIPSYMSIPDLIGFFHSSCDFIIDMKIIRDSSPNKYMVLLRLKDQISADEFYQLFNGKNFSSFEPETCCLLFISKVEFQAISPNYHLFQPKQQQQQQQQQQQQQQQQQQQQQQQQQQQQQQQQQIQTPINSIELPNCPVCLDRLDSNSS…	LPPPP	0.829	Q7Z569
Q55FT9	MSESIDINVYSQTTIPNAMAELMDNHNKMEQISAYCKSLYANGDAAQAYEQTQGYAKNALLNVAYHIQTVGTHITSLLQLQTNEMEKLNIEIQTLTQRVRMIHDSTGTNVFSNQDAAKPYKSSLKNRKVDTEATKAPVKYVHKPISYGISASDINQNGVPPPLNHSNSSANLTSSSGHLAASSTSNSSTPSYQSPSYSSQPTISSGTPPPIQKQPPRVGNAPPPPSLSVPAAPPPPVMNVPPPPPTSQRPSSVNNNAPSNDFPPPPPPSSSSSGGDLPPPPSFGLPPPPTLGDDFPPPPPPPVGSYDFPPPPARPQSQFYDHNDFPPPPPPM	FPPPP	0.969	NA
Q55FT9	MSESIDINVYSQTTIPNAMAELMDNHNKMEQISAYCKSLYANGDAAQAYEQTQGYAKNALLNVAYHIQTVGTHITSLLQLQTNEMEKLNIEIQTLTQRVRMIHDSTGTNVFSNQDAAKPYKSSLKNRKVDTEATKAPVKYVHKPISYGISASDINQNGVPPPLNHSNSSANLTSSSGHLAASSTSNSSTPSYQSPSYSSQPTISSGTPPPIQKQPPRVGNAPPPPSLSVPAAPPPPVMNVPPPPPTSQRPSSVNNNAPSNDFPPPPPPSSSSSGGDLPPPPSFGLPPPPTLGDDFPPPPPPPVGSYDFPPPPARPQSQFYDHNDFPPPPPPM	LPPPP	0.961	NA
Q55FT9	MSESIDINVYSQTTIPNAMAELMDNHNKMEQISAYCKSLYANGDAAQAYEQTQGYAKNALLNVAYHIQTVGTHITSLLQLQTNEMEKLNIEIQTLTQRVRMIHDSTGTNVFSNQDAAKPYKSSLKNRKVDTEATKAPVKYVHKPISYGISASDINQNGVPPPLNHSNSSANLTSSSGHLAASSTSNSSTPSYQSPSYSSQPTISSGTPPPIQKQPPRVGNAPPPPSLSVPAAPPPPVMNVPPPPPTSQRPSSVNNNAPSNDFPPPPPPSSSSSGGDLPPPPSFGLPPPPTLGDDFPPPPPPPVGSYDFPPPPARPQSQFYDHNDFPPPPPPM	LPPPP	0.957	NA
Q55FT9	MSESIDINVYSQTTIPNAMAELMDNHNKMEQISAYCKSLYANGDAAQAYEQTQGYAKNALLNVAYHIQTVGTHITSLLQLQTNEMEKLNIEIQTLTQRVRMIHDSTGTNVFSNQDAAKPYKSSLKNRKVDTEATKAPVKYVHKPISYGISASDINQNGVPPPLNHSNSSANLTSSSGHLAASSTSNSSTPSYQSPSYSSQPTISSGTPPPIQKQPPRVGNAPPPPSLSVPAAPPPPVMNVPPPPPTSQRPSSVNNNAPSNDFPPPPPPSSSSSGGDLPPPPSFGLPPPPTLGDDFPPPPPPPVGSYDFPPPPARPQSQFYDHNDFPPPPPPM	FPPPP	0.943	NA
Q55FT9	MSESIDINVYSQTTIPNAMAELMDNHNKMEQISAYCKSLYANGDAAQAYEQTQGYAKNALLNVAYHIQTVGTHITSLLQLQTNEMEKLNIEIQTLTQRVRMIHDSTGTNVFSNQDAAKPYKSSLKNRKVDTEATKAPVKYVHKPISYGISASDINQNGVPPPLNHSNSSANLTSSSGHLAASSTSNSSTPSYQSPSYSSQPTISSGTPPPIQKQPPRVGNAPPPPSLSVPAAPPPPVMNVPPPPPTSQRPSSVNNNAPSNDFPPPPPPSSSSSGGDLPPPPSFGLPPPPTLGDDFPPPPPPPVGSYDFPPPPARPQSQFYDHNDFPPPPPPM	FPPPP	0.908	NA
Q55FT9	MSESIDINVYSQTTIPNAMAELMDNHNKMEQISAYCKSLYANGDAAQAYEQTQGYAKNALLNVAYHIQTVGTHITSLLQLQTNEMEKLNIEIQTLTQRVRMIHDSTGTNVFSNQDAAKPYKSSLKNRKVDTEATKAPVKYVHKPISYGISASDINQNGVPPPLNHSNSSANLTSSSGHLAASSTSNSSTPSYQSPSYSSQPTISSGTPPPIQKQPPRVGNAPPPPSLSVPAAPPPPVMNVPPPPPTSQRPSSVNNNAPSNDFPPPPPPSSSSSGGDLPPPPSFGLPPPPTLGDDFPPPPPPPVGSYDFPPPPARPQSQFYDHNDFPPPPPPM	FPPPP	0.925	NA
Q54XS8	MEQQQQQQHMIYNSQYDNNNNNGLSPQVYAMPDDINNYHQNHQLHQQQIHHQQMMMQQQQQQQQQQHQQSHYQQQYQQPYSPQQQQQPYSPQQPYSPQQQQQQPYSPQQQQQPYSPQQPYSPHQQQPFSPSQQPFSPPPTHTHIQQHPFSPQQHHHQQHHIQDVNVNEYLASPNISYNNNNINCCGDSNSHPMSPSQHHTNMPTVMYYNSNSNNNNNNNNNNNNNNNNNNNNNNNNNNNNNNNNNNNNNNNNNNSNSNSNSNNSGNNNNNCNNSNGNIQYQQQQQQQQQQQQQQQQQQQQQQQYYQINPRLTPPPQQPRSPIQQQQFIPITHSSSPSQQIPHISNSPPSPYQITSYNNNNNNNNNNNNNNNNNNNNNNNNNNNNNNNNNNNNNNNNNNN…	LPPPP	0.806	NA
Q557C9	METIVNNQNNGQQNTVPTQSFSSSVYMNYDFFDSQQLQQPQHQPQHYQQQDSFVSPNLDNNNPQIHVQSNNYNQNGFVGYNNSNNNNNNNQHMNNQYSNSFHNNNSSGFMAFQNNSSNFNNQNNNNSNNNNNNNNINSYDYNNSNNNNYNNNNNTHSNNSNNNNNNNNSNYWNNNNNNNNNNNNNNNNNNNNNNNNNNNNNSNNNNNNNNNNNHHHHHHQQQSQPTSPYNNPIQHNPNDMKFNGQHNPFNGNQMVMDNNNNNNNNNNSNVFNSNSNSNVFNSNSGSFLQINNNNGSFSSYNNNNNNNNNNNSNSNNNNNNNNNNNNNNNNNNNNNNNNNNNNNSNNNNNNQFSQSYDSTLGNNRFSSMMGQPIQQQQSPPQQQQQQSFIQSSPQAIPAS…	LPPPP	0.875	NA
Q54YV1	MVRKLFNTSHKKELILDVDTTIVKIGTPKNVVLLTKWLDANGAIKEEGVFRVNGNTTTMEQIKKNFSQGKDDLTKYTSADIHSMAGCLKFILRELPEPIFTWDFYPIFIKIQCLQDESRKLFFLKMLIHGLPYTSRTLVFQLFGFLSKFSVHQDQNKMTPKNLATVFAPNVLRPKKEEDNFQLMNNQDSIGVIETLIEEFQYISNIQKNTLNSQEIKVKSVLPFDETTNAITQQSLVEDYLIAKANTPQESSSFKKNLPFKKGDIIKLLYIKNDGNFIGEINGITGNLSQTYVDIIDISELAEAFTLTPPPIPTLPIASTILHTPPTSSSSSSSSSSSSILLTDNQPKLCSSTPRINNSPSSFSPSLSSTTPQLLVQQSPRQSPRQIPSISLIVEPNNT…	LPPPP	0.782	NA
Q54KK9	MTEVPNQKHNDGGVGVTVGNFVKDNETNVNNNNNINGKGENDNNNNNNNNTIIDEPKLLNNNNNNILVIPLTTNIIDNELNQQKQHTLPLPLPPPPLPTQPQQITPPLPTQTQLPNNMLPSPRPIQQPKIRQQTQQQQAQMQQLQLQIQQEIQLQLQQQQQQQLQLQQKQNESEINGLFSPNFSSSSSSSLSTTPNMHSPLFNNNNNNNTTTTTTTTTTTTNSSTNNTNSSTQTKNASTNKISQDVIGVFDDTDTESEGEEYHSGRSIDFWNKDYKDIAWRCNWIDLQIRDLQYQSMVCDQLYHKVRRSKQKIIPDNKSLSSSIDNNNNNNLKSIPIETIDHSNNAITSSNIPYSNNEEEQQEQQQHPSQSIRTTSVVKLRKPRKLIRRPTVKLSAKQM…	LPPPP	0.941	NA
Q54T85	MSTNPPQPPPSSTIASNPPQPIATPMSTTNPSQPTITSSSAASSSSSSSSGNPVNFESYARRCFELNNNNEQTQLLALVTEIRDNIELVHTVEYPTFLNFLFPVFYNILRQGAVQFNDGPEQKIRNTILDILNKLPNNELLRPHILVLLQLSMYLLEVDNEENALVCLRIIIELHKNYRNALESEIQPFLNIVLKLYTDLPSTIEKTFSSSSSASLSTTTTAISPTTTTTTTPATATTPATTTATGNTITTPPPATPPSTTATAISPTSSTTTTTTATTAAAATIATTTATTTITPPLPPYMIKSIESFKILTECPIVVILLFQLYNSYMSSNVPKFIPLIIETLSLQAPANSTVTHHSQYVDFIAAQVKTLYLLAYVLKWHIEQIKQYSDRFPRSVIQ…	LPPPP	0.77	Q9Y4A5
Q54SL6	MKFGKKKEKENLENIEKDKDRDKEKEIKEKEKKDKKSKDKKKNQEIEKDNNINNNNNNNNVKKVFGGSLPFLFEEELPTILVQTIDYLQLFGLQTPGIFRENGSLASIQSYRSLYDNDKPVNFPPHEAHVVASLLKAYLRELKVPLCTFEHYDMFIACESIADEKVKVELLKKVIAHLPPFNRKVMKYIFSFLQKVVENSNVNKMTPDALSIVFLPTILRPQANTDLEILQFTVEDSKSTKTLMSSILLNYDEIFEDPNLFQPRTRQARAQTDFVSPPSSQNSTSSSSYLSSKNPISPRSPIGSSPNFTTASILSALPPPPISPILSSNTTNTTLPPPIITSSIDDNNEPSLSPRIITTTTTTTPSPQPTTTTTTHRLPPSNPIPPTPTSNSQSQLYPN…	LPPPP	0.621	NA
Q54XH4	MDINNLSKLKVPELKKELENRGFTKTAGLLKADLIEKLKSLLENENNSTTTTTTTTTTTTTTTTTNDKQPTQSIIINNEPQQEQIQQKQINKDEDDNANIPPPPPTKEELPPPPPNKAELPPPPPPPSINNNNNNIDINQKYNKMDIDIENKIIKEEVKEIFKSKEREDEEKDKEKKVLNILTENKNNEQIIIKPKEDIILTSNNNNNNNNNNNNNNNNNNNNNNNNNNNNNSNNNGEEKKRKINDDENDDDDDDFDIATYKLKKKQIKTRKDCPYLDTVNRDVLDFDFEKVCSVSFHNHNVYACLVCGKYFQGKSQDSHANYHCLQMDHHVFINLKTQQIYCLPDDYEVIDSSLDDIKYLLNPTFTNDQIKELDRNSKLSRALDDSKYLPGIVGLNNI…	LPPPP	0.983	Q53GS9
Q54XH4	MDINNLSKLKVPELKKELENRGFTKTAGLLKADLIEKLKSLLENENNSTTTTTTTTTTTTTTTTTNDKQPTQSIIINNEPQQEQIQQKQINKDEDDNANIPPPPPTKEELPPPPPNKAELPPPPPPPSINNNNNNIDINQKYNKMDIDIENKIIKEEVKEIFKSKEREDEEKDKEKKVLNILTENKNNEQIIIKPKEDIILTSNNNNNNNNNNNNNNNNNNNNNNNNNNNNNSNNNGEEKKRKINDDENDDDDDDFDIATYKLKKKQIKTRKDCPYLDTVNRDVLDFDFEKVCSVSFHNHNVYACLVCGKYFQGKSQDSHANYHCLQMDHHVFINLKTQQIYCLPDDYEVIDSSLDDIKYLLNPTFTNDQIKELDRNSKLSRALDDSKYLPGIVGLNNI…	LPPPP	0.979	Q53GS9
Q54NY1	MLIDALTKLSFGSGKSSATKVSSKSSTGISFGNNNVTWNGLPPPPPPPPYRGDAPEEEE	LPPPP	0.871	NA
Q54D51	MRPLQQWSLYIVSIIIIVILKIENCLSSTNFMPTLAVERRSTLFIGNLTIESSERDLTIGLLPGTGNNFEWLVFKDGFSLMEGRRVQSDESNDALKFQCVTSYDSGIYYFKQNDPTNTGYNIETERFILNVIGNDTETLVMIREPSSIVMSGTSFSVQPVIGFGRAKLPTWKGESRGRIEPVILESPSNGKNMHFLLQFRGVDIDLERKETTFNTLSLIGEPGVYRIGFIDTDTCEMYKSTMEITVIGTLNSLYFEWSLSAFIVLLIIIVSLVINFIAKHKVKSKGFLSLKMAFLTPMESIYKFKGESIRFYFKSQRLLVFQCLFFTFISLVLFIPVTVKGDNKFRDMILLSQANWNANSPFLFFYQVQVFLLFCSLIICYTRFNDERIYLSHDSNHLV…	LPPPP	0.953	NA
Q54FR9	MNSFEKKILILKKDDKDSFIALVKQLSTKEKQILFDTIDSRIRKLQTIYLNKPFNLKFLQTFIKEDSDEDDDDEEDEEDEEDSDEEEDDDVVEDDNTKDIGKSRDSDKSIKGKEKGKEKEKEEIEIIEQRYETKVIPKKPIYKDQQQELLQQLQLQQLQQKPISPIKDNSGVSYNTSFSSLSSLSMSNSTSSSLLSTSLLSASLLSASSSGLSTSSLSSSINNSSNNNSNISSSPLSSSPLTLSSSSSSSSPLQRIQSIQNLIRSNSLRTSLSSSSSLLPNLIQLQQQQLPPPPPSQQQQQQQQQQQQQNNSMLQQSNNNNISPRTQLLNNTTTLLPNNGLEEIFNDSNKIGEGGQCSIYKYMGTAMKRFKPSLSSSLISKEFENEVLILERLNHPNIV…	LPPPP	0.864	NA
P34127	MQPKRMSHNLTVGEKAGSPFNVILNAANNTNSDNSSNNSDNENDDNQNNNNNNNNNNNNNNEEEEEEDDDDDDDSQQNRHNISIPFTINKNSINNNNNLINNINNNINNMNNNMNNNNNNNNMNNNINNNGNSNISNNNTPKVEKKKTKGKWTSEEDQILIKAVNLHNQKNWKKIAEHFPDRTDVQCHHRYQKVLHPNLVKGAWTKDEDDKVIELVKTYGPKKWSDIALHLKGRMGKQCRERWHNHLNPNIKKEAWSDEEDQIIRDQHAIHGNKWAEIAKFLPGRTDNAIKNHWNSSMKRVSNNNVHLKSHAIEHSLSSQDNQDSPKSIITSSSPIPTTTTTTTTTSTTLITPPPPPLLPPPPSINKKEKKIKQPKKRNASEIEQTLSQPHINQHESSP…	LPPPP	0.895	NA
Q54HM6	MSRLFNNFLLKTNKNQFIQSFSTKSQINNNIFNNLIKNEKISLPPPPFLSSSSPLSMNNIFNRNNKNLYTTNNFNYNKLQFTTQSPNPTPTPTPTPTPTPTPNNNENNNNKNNNNNNFKEEQKKILQEKNKAIGLYVLIAIIGILGLSYAAVPLYRIFCRATGYGGTTRDADDFDVIRKRNLDRTVYPIKVTFSASTANKIPWTFKPTQSTIECLPGEPVLCFYRATNNTDTPIIGVATYNITPMKAGTYFTKIQCFCFDEQRINAHETIDMPVLFVIEPELLDDKNMKGVSDITLSYTFFKSNDQGEYEEI	LPPPP	0.493	Q9Y6N1
Q86HT7	MIASYFEVVAIKDHKPIHQSQLLFRKGEKILVVETAPTGWWKGEIGNRKGLFPESYVSQSPTPSMITSPVPTSPLVHTTITSTPNVASPQSLNIENNNITLLPPPPPVIISNEESTSSAASYSSSLSSSSQLQQQPQAPQLVVPPIKQLNKVGSSVTFSDSPSVIISSSTATTTNNGTLSPTTSSPHTDSPINKSPRFNISPTDIANSAPRMTSHTRKNSGPAKSISSQNDSSDDSDTSPTLKGVNGGVNVGGGIGGEGISSTSKPNKQYSSATVNIKDLKQHMEKHQQNSTMGRNVNSRTPLHSTGRGISVGDVNTEVPYYICRAIEAHSQQGFDELEFQVGDLIVIYNSKTVDSDWWVGRFKTTYGLLPKKCVEIIRDISPTSATALSPSKSSPTTS…	LPPPP	0.6	NA
Q54X40	MPKNLFTPIQNIYSQMKSSLNSGNKSNNNSSSSNNNNNNNSNNNNSNINNNINNNINNNNINNNINNNNNNSGNGNKKMIGKNDLQDQIEERSEKSNKIVPPYQVSKSTNNNNNNINNSNNNYSYNNNNNNNNNNNNNNNNNNNNNNINNNNNFQIDNDESSQISQQPINYPNIDSEEYINQSFNPTTTTTTTTTQKIKTNNNINNKNINSRESPLLPPPPPSSSISPTSFLTTTTTTTTSISSGNGKNNKNLYSDDYENSINYNTYGDNSYIQPTYGSNSLYNNNIINNSASGGGISFKKNTNNIPVADNYSGTKSKPLPATPQALKNQTNIGNNNINSNNNNNNNNNNDINNNNNSNSNIQKKTNLNSNTNFNGNNTNYNNNNNNINSFEELEISSP…	LPPPP	0.851	NA
Q54DN5	MFKWHQSNNLVYVTFNIPANVTKQDIHAEITSSSIGLGVKGFGLNCEGTLFSSIKGSKWAIKDDTVQVQMDKQQTGVKWSHLLSEITESNAKAVVLFEYEATSEEELSLIPHQVIDIISKDDSGWWEGSKQQMNGVFPSNFVQEFPTDYQPPEDEDASAEATKEEEISKPISQVSRLGINISLGSMDELKNKLANRKTATYTSADIEEAHNNNNASNEESNSSSSSSSSSNINSSGGFVAVKPSGAVNTQQRQPGKVLLNNRQSTILSGVPPAIQSIPSSNTNTTTTTNTTPAVQPLIQLKPKQTNTEINTSGNSIPATTSKESQSTKEESSSGGNKITSLFKKPLKKITAISALTGSHSSNESSSGGDKNNSGSKTKAKVVYDFESKEPNELNLKKGD…	LPPPP	0.754	NA
Q54YU8	MLSISLTPCGDKKTATTTTHKNNVNLNQTLPYKSNISTNSKRRQSTIINNNNNNNNNNNNFTPLKDFDNNKTSPSEYAPFTPILYPPKIVTFCPKLDDSQQKENIENLNSNNNNNNKSKPQSLFSSKSPFKNDNQVNSETKKLLQSPGRVLVKENAISSTTTPSSSRNNNIIINKNSYTDSNKKLSMSELDGDHDDDDQHSNCSTPNKTQEICFNFSRLIQKEVEQHSQHSQSQLPLQKQKQQKQQQPSIFSSQIQPTTPSFKKSTRVAIISPMKIQSDSEYDPPTISEIESKKLKLRKFQSQPFTQSFSGLNNNNQNINYNNYNNNNNNNINNNNNNSNDNITETFNPNKSMSIFEFSQQTPSTNSKKSAEQAQLKLQEKLDKLKKESEDQLKLDLEK…	LPPPP	0.902	NA
Q556S2	MVRLFRSGSNPKEIDISQPNSLVHKVHVDLDLNWSSGGETSFEIQEKLGEGSFGSVYRAIHKSSNTSIAIKEFEIFEANDVEPISKEIQILKKCNNPYVVSYFGSIMLKNKYWILMDYCSLSSFNDIMQSIGKTFKEKEISLILQQSLLGLVYLHSKQIIHRDIKSANILLDETGQVKIADFGVSQQIQSTFSKGSIAGTPYWMAPEILNQTDYNNKIDVWSLGIVAIELADGEPPLSEVNPMRAMYMIGRRPPPTFKDPKKWSPEFVSFVDKCLTKDINERWSPSQLLDHPFIKSAKPDALKELTQMAIKLKSKKRKSIGPSVSPKQQPNDNNNNNNNNKPQFLSKLLNNNSNSSNDIGETTSGSVIYKPNVFSGSIDTGSVVIHNTITSNNNDSGSV…	LPPPP	0.638	NA
Q54CW7	MLTIKRLLLNQNLFKSSCNSTGIISINYNSNNKICFFSSSSTLINKTNEILDIEDNNNNNNEISSSPLFLKETIKEFKLKKEFIEKYSKKKAPFGFGVLGEIVYRRSYSRVKEDNTNEQWFETVERVVNGTYNIQRKWIERHGLEWNQNKAQKSAQEMYNRIFEMKFLPPGRGLYSCGSSTTESKGLFAALNNCAFVSTLDIKKNPSKPFIFLMDASMLGVGVGFDTKGENSIIIKGQLPPPPPQQQPQQQQQQHGQNNNIFIVPDSREGWVESVQLLLDSYFLKRNNPIFDYSSIRKKGEPIKGFGGVCCGYEPLKELHDEIRALLNKCIGKPISSTNIVDLMNLIGKCVVSGNVRQAAEIAFGDPNSQEYIDLKNYQINPQRASFGWCSNNSVFAEL…	LPPPP	0.784	NA
Q54PW8	MTDINLNDIKSSLSIVNDSSNELRNQEDEPSSLSPLPVSPMNIQGQQAIMGAVNQELISEPNNRNNSETLNNNNNNNNKNNKKNNNNNNNNSSSNNIKETDGNKNDVENEISEVDFEGSENENENKNTNQNDIKNENENDNNNNNNNNNNNNNNNNNNNNNNNNNNNNNNNNNNNSNENENENENENENENENENENENAKENENENEKEKDNEDNKESKTSPPQKIKNLDESNNNSNSNSNSNNNNNNNNNNNNNNNNNNNNNNNNNNNNNNKNNKNLNGVINENKRSLEQPEDFEESISKKQKNLVHTPSKVIHLRNLPSDCTDQEIKSMVEPFGVIENLIIIKGKNQALVQMVELSSATSFIQYYTTVQGSIRSKIIYAQFSNRKEISPAKETPNC…	LPPPP	0.9	O95758, P26599, Q9UKA9
Q54QC0	MKTKAHNEDEDEEIDIMNNSDGDSDDDQPSKSSSKVSQSSSKNKRKTSSSKSTNSTIEESIPQTIPAPLSTTITPPTLTMNTSNNFETEEQRKYRLQSESLAQDTASLFDEIQDELDDGFRSLLSGIDITTLPNYSIDNTNNRSIIASSSGTVNNSNNNNNNDGGISEERKRLTASAPTIPTTTLPASLPVNLSSSTSSTNILSGTASPKKRKSKDENTTINEQENVNNINSGNVKNSKNNSGSSISSSISSSSSSGSSSSKSKKSKKSKNEENSEGFVIAEDENDHKSSSNKSNSKKSSSNKSKSPSNKNNNKKLPQSRSIINSKKSTESEYDSSDSSDMDLDVNISDCDSDIEFPSFTSQTTKPNNSNSNNNNNNNSINSTIPASNNINSANNSKTT…	LPPPP	0.901	NA
Q54ZD5	MIDPPGLNSNNSNNTTTTTTTTTPSPNNNKKIKKNEIINNNNNNSEDEDNDEESSGSSDGGGKKKKKGKKKKERKRLRKLVEQQQLQIEQLEKERYQQQLHISQLSSIDENGETMNQNSNTDYNYTDITIPPPTSTNPLIAENDINWFIQQQNQQQQQNQQQQNQLPASTVSSMGSSSLLLPPPPQKLVQKIKPKKGSIYDNEIQAFGKRRPNSSVVNYNDNSDDNNNNNYRNNNKNSSNNNNNNNNNNNNNYDSSGGENSNNNKNKLKSRKWIFGKGSGSETEKKVSLSAIAAAEGKKIPVWRKVLSDDSKLFSNERTWMSWVGTTFSLGAIGTSIITFFGTESLSLFTGLCLWIIALGFLVYSYIIFRLRRRAILTKGKGPFDDRYGPIALVVMVML…	LPPPP	0.745	NA
Q54MB0	MANTHKFFKLFNILDSLSIDILKNAFKSGSNQIYVDKLLFPIIEIIDSINNSEASISEIFYQRMVNESRLFDPNKIKKNRELLEFIIKKIEDITMLSKNKKIKIMVIKFFEKLLHHWSNYTIDPDSSLVGLVPTDKLMSKCLLETEWYLNQSNSNNSNNNSNSNNNNNNNYDCNNSLSNSSSGINNSSSNSNNSNNNSSGSSSNNKEYNNFYQGFKDNDKEEFVKKIIQLSSIENSNELMITIRYLASLYRGVLERVKKGDLIIVTFSTILKQPINSTNNIEISLANPSNILLSKPPKTTLSQTQAKGYFSKTKIIPNRISSSSKPIKIITLEEYCRLNIKPIEQFEQDKEINNNKNNNKNNDSDDSDDSDDGSDDNDDGSCIDKNKKEKFKSPDSSLK…	LPPPP	0.845	NA
Q6UK63	MSVDPKQSKIADVFERCDVLESFPFHDDQSEIEEQSPSIGYDAYDKSLNYTDRGAYETQWSEETIGMEKMEEVLKQGDSFINMVYTYRSCSKALPTVKTAEQVNKTQIYEGNFEVLEPEIKKLKDFMYFQKDTIKLFCDHIKKLASTYDKKKETISASESFINYLVRILDLLAILDALKNMKACLNNDFSFFKRATGFLRKQMSGTEDQTQENHTLYLFLANQNSITSSLKLELHNIDKFDDILPMIVNQCADYLEQEKYILPSEKHCLLRVMPFVLFLIDENDSKHNINKNKNLNISRYAKIFKKNPVVPLYGDMQITLESLVKRSPHFDEKAWGTSTLDSKSALDYEIIHVLDQTRSLYNEYMARFANMVNEIRAAKARGPKEPLPLAESDIQAITL…	LPPPP	0.941	Q7L576, Q96F07
Q54X25	MKEEETIEISEKEKDKERNDNQDTLTISWIEDWRNEETATKNENNKNNNSDGDSDDDDYYDDDEEIKNSRYNLFLEKILTLESNSNLKNILSLNINFKKDNKKSKETDTAATTTTTTTTTTTTTTTTTPTATANKKYIRTNNLLNNNNSSSSSSSNNNNNNNNNNNNNNNNNNNNNNNNNNNNNNNNNNNNNNNNNNNNNNNGENITYITSPLSNESLESTEECCFFLVHLPITKDLIFNQFTCLLIHLFQIEYNNTIIINNATSSSSVNSLNRSYNNSNNNNNNNYNSYNNRGNNYNNNNQQQQQQQNPNLKIRDLEGYQDCSHLKKLCLTIHDYLTQLLQRNPLIWYDSIINWSLSTLTIITRLLIILKNNKSQQQQQQQQQQQQQQQQQQQQQQQT…	FPPPP	0.862	NA
Q54QB4	MHNNNLTYQQYQQQQLLIQQQQQQLLYQQQLLQQQQQQQQQQQQQKQYSHGRPSTLGLPSRKPPPMQPQPQPQIQAPIQLTFQQQQQLLQQQQYQFNNNLNTINNNNNNNITNRHSMVTPSTNLGGRSSLGPPSAMLTNNNNNNSNIRNTTFISNSGGNNNNNNNNNNNNNNNNNNNNNNNNNNNNIINNNNNNNIHTQVQPKKSIAPSKSNTISSNTTTTTTAASSSSSSNPSITLRQETRPVNDSKFQSQCLLRLQQFLSQSEKGYPRAITKDNLMSEINGLMKFLCLHIDPHFKLPTEKPEEEIISFFKMMGYRSAGFTKRVFSQVGNAHTRGHLLGAIIWMVELIEYDQIIRQMDSHIEREILNGNTIDENGNLTTTTSATNTNEDGNFNLTTQI…	FPPPP	0.769	NA
Q559F5	MYQNALNHTNSGYGGMKAEEKTNYLNQSVITGYIKGISSYIPSSIKSSIKKQIMNSPVTFEEKDTIVGTYFDECFIQGEKHKILINCYNNGFQVWDLNHTDGVKELLSCRDGLTKFCKVLTNPLEPDNESSSFYGKRPLLAVVSGEDNPKVTKNMVRIFSLQTTELISMYKFKSPIYNVLSNQQIILVVLKERIVGFNANDMSKIKGLSLPCYPSVTSLGVIALGSRWIAYTDYESSYSFIGGHHHSSHYFGGGSSNGSGSSGGGGGGIGYSQNRNPSVPQNQTFSDTAVDVASDIAKEVAQKLYYFGDIGRKKVSSYLYPENHEQSILGTSPNSTSSLAMGNAPQLGGGGSGGMNDKPDAASVIVVFDFVKQRIVSLIKPPHTHPISYLAFDPTGTLL…	LPPPP	0.93	Q9H6U6
Q55EI2	MSSPDLPPFPPTTTNNNDNSSNSSSGTVPTTFIAGIKSKRSSGSGNNTPTGSPVLSRSALANAVSSNNSSGGGLDSINSLYGNNALTSITQAFAKSESNHSSPLGSPKLPHTNSSNNIQMNKSDNGGNNSNNNNNNNNSNGSSINLNNGDQVGLRAFAKKKKGTAPGTSFLNLKAISDEQMTLLSNGGVGIGVGGVGSINGINNNNNNSLTPTRMKWNDFETEYEKEYENILEPLRFPVGEVVVRRQEKIPRTIFSPTIGIVTSGLEYHVRELIDGFYKDYLIVETKSSMLQSPNQRKPSIKFGGSGSGLGISNSNSCSDLSSSLSSSNGLNGSSGLGISSKLFTAGKQLSSRELNYNSILPSANSYSSASSTPSMTSPNLSSGSGSGSSISISISNSG…	LPPPP	0.908	NA
Q55DQ5	MNTSQQQQQQQQQQQQQQQQQQQTPQQVENVSAFPPPPPFYKLYLNYKKDVDYSKPTTENSKKNDTPEGNESTIEKNIDNSDEMNIDNNNNNNNNNNNNNNNNNNNNNNNNNNNNNNNNNNNNNNNKATTSTNKKIELNKPLAPPLPPKVGANYVQFGQTYSTVDMLPSLDESGAKQLYPKGDIEPISELKKLNRSILFNYLQLLETLIENPKNYQSKIEDISLLFINFHHLLNSYRPHQARETLLSIMNEQIKQKNQSNESIKKALDICKESLMNSFKNLNIEDKQIDSATPLPTNITSPTKNLMSPTKLNNSQDVNMNENNDDDEDKEINWMDQLLDEMLKIN	FPPPP	0.918	NA
Q54QG5	MDPDLLLAIALSESLMDNNNNNNNNNNNNNNNNNNNNNNNNNNNSNNNNNKNVEMGEAEKQPPEDKISTYFKELTGLLKKDTIVKNLKPLLALLKSKELLLDQIYFLSKILESISFNIVFNGKEKDKVENEFEIFCKDTIEFCLNILEKWGNGDIDLSTIPNINNNNNNDNNSNNKTDDNNQSNNSKKLTPLTLLSVIDMLCCIEFPSTEIDKTFDNIPSFLNVSELDEILDSNNQDNKENKKEDKESSKPIASSPIPITTTNIEKPTIATTTTTSTSNSNIFSQFLNEGLKVEGLNETMIPSFKPSTLPPPPPTPTSTITTQPLPSSTITQPESYSNCGNGEGGMETFAKVNSNYFNNKLFGSSRLLSICSKLLVPYHADLTSPSTVEKFETFKKNQT…	LPPPP	0.829	Q5T4S7
Q54RC1	MDNNKNYYEELKKKYPVFIGIHIGAGFHSTKLRTSYKHCIDNALEKTLILLYDKINFILSISKENNNNNNNNNNNNNNNNNNNNNNNNNNNNNNNNNNNNNNSNNNNNNNNNKNNSVIDNSNDIENELIKLKNNFIDSTWIVETVITFLEDDPLTNSGTGSNLNFDGKVECDASIMSGEFICNCNNNCFNHHNNNQNNNNNNKIQRICGGGVWGGVGSVGGVKNPIKLSAELLRKQLHKGNTKSLGRQRPMILVGEGAKEWASNHGLETFDSNQLLLGDPLITQQSNVNWLKYKSKLENFKNFKHYYKQQEQQQDEQQQQHYNEDENENENENDEGNGDLYDTVGAIVVDWNGNISSGVSSGGIILKHSGRVGEAAVFGAGCWAQNELTILNNNKPIKL…	LPPPP	0.514	Q9H6P5
Q55F22	MNYLTTEDDSSIPSPPSPPSPPLPPSPPPSTSSSSYFSYFSFSLLSKLTSTIYNSIFYTTPPTSDVATPSTVSSISTQSTAPPTVPISSKSTMPLPPPPLTMPLPPSPPTMPLPPPPSSPPTVPISPPTVPISPPSTMPLPPTVAQLATPSTVSPISPPPTVPISSKAPPILQPTLTSIAQTPIYQSVTTKTTNTSTIDSITNNMNQLNITKNSQIINSGGEFDIFKTIFRHSNLKDIINETDYVSKLFPSFDINYIKEILKSNQTSLGNKIEYTENIASKEISDKFRNLVQKKDLLNNNNINPNNNYNNNNNNDIFQIYNDFIALKVMIEFSFLYQRLILKKLFTGDKSITADEKQKLYDQLSAQNRTITLPEVFKCNNPPSFHQISNDFNFVLKGKY…	LPPPP	0.768	NA
Q55F22	MNYLTTEDDSSIPSPPSPPSPPLPPSPPPSTSSSSYFSYFSFSLLSKLTSTIYNSIFYTTPPTSDVATPSTVSSISTQSTAPPTVPISSKSTMPLPPPPLTMPLPPSPPTMPLPPPPSSPPTVPISPPTVPISPPSTMPLPPTVAQLATPSTVSPISPPPTVPISSKAPPILQPTLTSIAQTPIYQSVTTKTTNTSTIDSITNNMNQLNITKNSQIINSGGEFDIFKTIFRHSNLKDIINETDYVSKLFPSFDINYIKEILKSNQTSLGNKIEYTENIASKEISDKFRNLVQKKDLLNNNNINPNNNYNNNNNNDIFQIYNDFIALKVMIEFSFLYQRLILKKLFTGDKSITADEKQKLYDQLSAQNRTITLPEVFKCNNPPSFHQISNDFNFVLKGKY…	LPPPP	0.862	NA
Q54KY0	MISRVLKKGFINNNNNIDKNLKLFINRSYCSGSQNNNNNNNGISTEINDLPIYFHRDLQSNKDIFMIGSVHTSRDSATQVQKFIRDVKPDALVLELDDSRFNKIRNDIHNKDLSTYKTQSNEDDSFLQMLFGNLFGGQSSPFAGVLIKNFKKFQNTMKTFGLIPGLEFYFAIKEAENLGCEIILGDVDSNITINKLLHAAPSEFFSKSNGISPDMERLNQLMSPLVHIMMKDGATEKEIEVEYKRILNNKTLNEVRSIFEKELPKTYEALCIGRERHITRSIKQSKANTIVVVVGALHVDGIKKLLNLPLNDIPKSLPPPPKSSIQGLLGAFGLGGGGSGGINGGFGNMMKGLLGNNNNK	LPPPP	0.48	Q9H4I3
Q54VC1	MIKKIKNIINKIINFFSTIYILCKIYLYYNIKNRYEAYNILSVYGDDDFFNKPCPEDSSNWKDKLTFKWVERIIFVGFFRAPLNLNDISDLPSSLKVENTAPLLKDIIFNDSTIPLIKHIYSKFLPRNYIATGLFVFVSVFSFITPLILKNFLSYVEKIDEQKHIYIGIIQCFLLFLSSFINMASQQYSYWFGFKTSLEVKGALETIIFEKMTKLSNLSKKNYNIGSMLNLMSVDTDFFQYFFCHYYIEIFLFPIQILSLLGFLIYVIGIAGFVGFLVMLITIPLSSFLGTQISKNLSTSMGYADTRISLTGELINGIKFLKQYAWEKMFCERIEEQRKLQLKYLYIRIIYWVLVQIVTQASSGLVLVSTFTTYTLLGYEVSLEIAFTSITILQNLRRP…	LPPPP	0.489	NA
Q54M81	MSTRKISTSVSTPSISSFSENSALKNRSLKMDTRSLGKYYTATQKSNKNKLFEVINNKDLRSAFYDFLATQFCVENLLCWEAIEKFKQINGSPSEMYSTAEEIYSLFIRDNSRYEINIYGKQKDRLKETLKHTFIIPEFLENNNNNSNNNNSNNNNSNNSNNSSPSSSENNFGGLTQTISTLNLNTPSSSSNKNHDKNHDKSNNNNNNCTIVQSSTFITNAPIQSDTFPKRKRKIRFRKLISKSNLTNIFSDPNNNNKSASLTNIHSHTSTLPPPPTILQEIIHPPLSPSNTMNFDPEFKNIVNNLSNNNNNNSTTTTTTTNSNNTPNNGSNCVVGSCSDNDSFVVIFGNTIGNRKSGSSYALSGSDSSDGEYEDLFDRNNIKFGIAKCSNLFNDIQDE…	LPPPP	0.719	NA
Q1ZXQ8	MGDEEAPSGSIEDRINHKNWKWRVSGLEELTTKFRNSIEGSGPLFNEWGPQFKKILADINPMSQERALEPLSAFIDRCDCVNKFAASYVGVLVEKLFASTRPRAKEKTIECLLLTIEADSAEPVVEALLKGTSSTSPKILLASLAALTQALKTFGPKQIPVKLILKQFSPWFENRDKGIRDQASELFIEIYRWIGKALIPLISEALTPIQLKALQDQFEKLPTDPAVPLKYTRSEAAKALANASKGIQAKPEVVEEIDPYSLMTAVNILPKLTSEFYEGLQAKKWQERSEQMDKLVTILTNTPKIETADFSELCKALKKILADVNVMIVQKAVVSIGLLADSLRGGFTSYVKPFITPILEKFKEKKTSVLQSVHTTMDSLVGKSISLSDIIDELTATMQ…	LPPPP	0.816	Q14008
Q54HI0	MTDDYSKLKSEIMDLVSEEFLKTKDDIISVMIENNKLKRAELVVGNDSLPPPPPTPSIVKIEHTTTTSNIDDLPLPPPIQEVEEEEPTQQNIEQQQQTQDESDDYYKTVHPLGVQDTYEDEEYFSSYSKISLHHEMVFDKRRTAAYYHAISKSKNIFKDKVVLDVGCGTGILSCFVAKAGAKKVYAVDASDMAHRAELIVQQNGLADIVTVFKGKLEHIAFPEYVDVIVSEWQGAFLIFESMIESVIYARDNLMRPGGIILPSKASIYLSPINVDSFYNQYINQWSNVFNLDMSPLIPFAQEELLEEKTIRNYYVDNQDSVLDKPIILRTIDLSTITIEDLSKTVKTFEFQVPNGSKYHGFGSWFSVWFENLDDDDDDNDNNNNNNDNSNDDENKQQFA…	LPPPP	0.743	P55345
Q86HN1	METIEQEQQQITEVNSEYYIDENGNYQYYEESYYSSEQTESYDLQQEQEQQNYDEQYYQQQEEKQQQQQEQQQQQEQQQQQEQQQQPQPPPPTTIPSTIGDLKNFGEEELFYNSLSHRSKCVLEVYTTEKSFSQHLNHFISFYLDGIRNSNPPILDSFGILEIFSNIESIKDFSEELIKDMKKKFEDGSEDVATPFILKEKQVRELYIPYATNHANLVEGLSKMIEKRPMLAQFLQQVKENPLNKSKLDLPSFLIMPVQRMVRYQMLFNEILKHTEKEHTDYQRLEEATQMSMLITRTINEQIRRHQNLLKVQEIQSNLIGGPKIIKENRVFVREGGLMKVCRKEDKFRWFFLFSDALMYCTSTNLQQNIINDAGGGGSGGSGSGGGGGGGNNDLPKFQ…	LPPPP	0.988	NA
Q54AU8	MVLKVVYYKKREKNQTLDDITNNESINNTNEYDLSDDSDLSYIIESYDDQNEEETEETNDDAVKLLKDIRKSFTNTEELKEDEFKDNNIVFSFQNYLFGVNKEHNIFNLQNRITLDDKILDYPTEPYSNTNSNFFNTRSINNNSSTFNNDDSNNSIIRESRNFSNQMNISEISSDKQIDSNINTLIEMQRDSTKFSAEITKTISKLNNTLNTINQNQVVLHKTIESHFIKITESLNYLIQPQQQQQQQQQQQQQQQQQQQQQQQQQQQQQQQQQPQHNNNNTQVQPPPPSQQLPPPPKPQPQLPKPQPQKPQPQLPKPPQQPKPPQEPQPDLTSLLKPKIKKQPPKEQQQEQQQQPPQEQQQQQPQEQQQQQQQQQQQQQQQQQQQQQQQQQPQEQQQQ…	LPPPP	0.992	NA
Q551I6	MESISESKTTPTTPTSKHGQSSPWKKKKKLLKPSYSSPSSPKLSISPKLSSSNSNITPPYYNTPPQSPGSKLKSFFSKLNSPNKHHNKNFNNHNNNNNNNTTSSSPTEGSITPSSNSSSTNHSPVISSPFGFAHITHVNFDSSNQELTGLPRDWGKTLKRSVNKLVTVRRDSTAQRTSSIGSGLGDSNNSSNSSNNNNSIAKQKSTSSSALLQKPQYENNIQIREQGLLLQLPPPPPPPPIKSFEHEIANKLRLSTPDDLALSLEKSTSNNKLSKSSNIRPKSSTTTTTTTTTNTTNNNSGNTTTTTTPPTTPSKKSTTRKSSPTKLTTPTPTQLQTSTSTSTIINLENNNNNEELERSTSILSSLVSLSKLDSSNSSKSMDNLVIGSPTLIRRDIHIT…	LPPPP	0.89	NA
Q54I14	MSLFNNRNINIRQISQQQHQQQQHQQQQEQVSNKSKINVEQRSFIQQPQQQQQQQQQQQQQQQQQQQQQQQQQQQQQQQSQPKPVQPQQQPQPQQQTQPQQQILQIQQQQRVNQNKKNNQTTPLKSNKQNIVYGGNSDNKAQQHNPLSLSDFKTSRPQVEGNNIQQIIQPQQSNEKITQPNSNFQTKLTKNNNSPGRVNSSESKINSKPLSLSDFKLNNSLHSSSILRKQQQQQQQQQQQQQQQQQQQQHQQQQQHEQFEQFEQYNSDSSPNYKDTPIPNRVKDTAELSPVSMDQTEINSSSFLIDNEDPFIPQKSFDSTLYLQNSNLSLDLQDDFNSKSDLPEYHLSVEQQEDIQDQLLYYDEEIIQQPQHQQQQQQQQQQHHQLFDDFTNEQPSSIL…	LPPPP	0.905	NA
Q54L33	MGNSHIKGKEVIDLSPRTLALTSVDDKVWLGIPEENLFNDSFTIEKYYMLQSKPLSNFKDIDRLIMIEQIEETSFFSSYKDRSNLPLQQQLQQQLQEQQQQQQGGIKSTTSTTTTTTTTTTTTTTTTPPSSSSTTANSGASNNSDNSNNNNNNKNNNNNAAGQSANSTQPNNNNKDNNNTNSSSTNSINNNNTNTNNNGNNNNNNNNPNSLYNNSIADFIEEYKNRSSIPVYLIPEDSYKTHQKTLSFILEDLYSQSNVNTAYYQTLLQKRLCILKRIHLALKREIARKKLFDSIYHSKAKTRIKKVQIPPISIRIACRLFITTLQEQVFEQKISLSTLKSFNSMIKELPLLSMAGEPQDCIDSLSKWLLSALSSNSPLIKREAMESLIGLSLSQGSLS…	LPPPP	0.829	NA
Q54W13	MHSSPIIPSREYENNNNNNNNNNNNNNNTSLKTPQPTQMSQQQQPPPQDENNISKTNKLLSLREMVLKTKGRVRKNANGEETEDGEIFEPVITPSNNTNLNTNNYNNNNNNNNYNNSNINSFNNNNNNNNYNGNNITFFQRESEVQDMDIEGPNLIDQTNRSLSNSNNNFNSFNNFNNNNNSNSFMMNNRNNSINNLPLGMSNNLNNNNNNNNNNNNSFMNNNFSNDSFIPNNPLFSRQSTQPIKYMNNSNGGIGFVNNNINNQPPTQQNLYQQPQQPPQPPPPSFLPYISQPSFHPSYQQLPPPPPPPSPPPPPPPQQNYSPISFQFQPIQTHSHPQIPNIIQQQQQQQQQQQQQQQQQQQQQQQQQQQQQQQQQHQQQQQQPISNIVKSLEISPKKT…	LPPPP	0.974	NA
Q54DZ1	MIESIQLEEKENIINSENKNINNFNSLIDFQDGKEMNNNDNVNEDNTNNKLSNSGSSSSSSSGGDNNRGNKNTVDTMVNDSKEINSHDIRVIGEINNDLKNNNNNNKNNDLNNENKNNLTSSLDHQNINNSSINSNNNKNNRQNSSSNTNEEFSSTISTFDNFSSTTSNNNDSISNKEENNLTNDELMMEKSFSLGGQFKSIREGGLIEHFIVVGLSKDTVINSGEKVSHDGKILYQYPPDKPCDPQVVNFCFPDGIKLIQVKRRHSLTELNSVLYKSLSQLEGSDSSFMFLITGQDHLLYGSCVLNTEMINELPGFFPESLNRNDMDTYGGSGGGGGGGSGDEAVEQPPSSPYCFFTPRCYCVISRFPFFKSHFDFIYSIIGKERLSRLNRFYQQQEL…	LPPPP	0.817	NA
Q54CU5	MNPFEDNPFDLPSNNKIVDGANLITDPLSNNNKNNNSNNNNNNNNNNNNNNNNNNNNNNNNNNNRKSLPVTPLTNNNNNNNFSSDDNPFLTSNDDISNKKLPPIPISNNTKQHLVGEDDYLNPFLSKQTSNNNQLQQQQQQQQQQQQQQQQQQQQQQQQQQTLKNEDELNPFLMQNSSINNKSEEELNPFLNTSTSSCNNKESNPSKNDDDLNPFLQDTKPTPITKKPLPPPPQQQPQQKQQQQQQQQTLKNSTKATTTTTTAAVTSLVTQNNNNNNNNNNNNNNNNNNNNNNNNNNNNNNNIDADNLIRNVKIQMNKEFESKENTYRSNMMKVIQEKESLQLSLDQLNTKFLKLLEENEELKNTNKFINKHKNILQQSSSSQQEDENQKNQCNNNNNN…	LPPPP	0.983	NA
Q55DB6	MAKVGEGDPRWIVENREDGHNVNGWHWSEKDCLPWSKNTIGGLFDKKVIQETDEYTFKISSTPVVSGECTANNRKGKTIFLYELDVKMNWEVVFKPKKVLPPPPTTKSKGAADDIDEEDDDGKPAEPIITQKKTISGEFTVPYISDENGDEAPTVRYTINTTADNDETKQSINMVQSLLKSHGVPFVQSQCQEFIKLLKKEFVSKKQVEQSQQQQTANTTTNTTTTTNTVPKVTSSTVIFNSTPTKKPTTKTLKLKEEFQCSPMDAYDVFVNINKLRAFTQSDCTFENEEGGKFSLYGGSIQGVNKTLSPGSKIVQTWRLDNWSKGVESQVTITFSVDGKPLTNVEIVQTGIPIDEFEKTEEGWKRNILDRIKHTFSYSSKIF	LPPPP	0.6	O95433, Q719I0
Q54DW4	MSRQIIFGIDLETIVTTQNQAAFISEVPKIVAQVIEWLDKFNAVNEEGIFRIPGNGVTIQEIKKSFDEGKGDLSKFNSSDIHSVAGVLKLYLRELPEPLFIWRYYSTFIKVIKNPDHLQRALHLRMLCYGLPKVNRDLVLSLMVFLNKISLNNRVNKMTSQNLATVFAPNILRPQKETLNQIMEDSAYVTSIIKTFVDEISFISKQSNHLSTSIDDIPSVSLPKSPSNYSVSSGGDSVSSLEEENLYATALYPYQASGQWHLPFKKDDKIVLLDIKSEEGWLKGELNGKIGYFPASYVEIIAIPPPVGTPQTLIPIPDFDSQQDLSTISSPILSSSTTSSSSSISTDSNLSSNNNNNNNNNNNNSTPILSSTSTTTTTTTTINNNNSNNTFQPISVSKS…	LPPPP	0.673	NA
Q54DW4	MSRQIIFGIDLETIVTTQNQAAFISEVPKIVAQVIEWLDKFNAVNEEGIFRIPGNGVTIQEIKKSFDEGKGDLSKFNSSDIHSVAGVLKLYLRELPEPLFIWRYYSTFIKVIKNPDHLQRALHLRMLCYGLPKVNRDLVLSLMVFLNKISLNNRVNKMTSQNLATVFAPNILRPQKETLNQIMEDSAYVTSIIKTFVDEISFISKQSNHLSTSIDDIPSVSLPKSPSNYSVSSGGDSVSSLEEENLYATALYPYQASGQWHLPFKKDDKIVLLDIKSEEGWLKGELNGKIGYFPASYVEIIAIPPPVGTPQTLIPIPDFDSQQDLSTISSPILSSSTTSSSSSISTDSNLSSNNNNNNNNNNNNSTPILSSTSTTTTTTTTINNNNSNNTFQPISVSKS…	LPPPP	0.885	NA
C7FZX8	MIKKDKNINGNITTNNNNNSNSNSNSNKKINNKKGNSKNSNSNSNSNSNSSQLLPPPPPPPYKLLVLTDNDFIQVLGTLSKETIIQLLKSIKNIYNLSVDTHVDKVPKSKLLHIIKECISFSSIDEFVSSFQDSSITDSLSLFQNTIKLLNNHSLLNHSYLKNYNINIYTNYDEIDENEDNNNNNNNNNNNNNNNNNNNNNNNNNNNNNNMDLEEFYKRIEFSNQKISFFQHFSSLIKSRGLNYLFDKSDFEITKIYSKCINVPIPDNNNNKNNNNITDNNNNNNEILNNLKSEIKQELLFRGTESFFRNLNSQIIKMVADNLKLNKNGKKDVIIDQIMSLIFEGDPLKKKSKLTTNINTTTTNTKKNNNNNNNSNNSMSPPSLYKRKHNTMKPTNNKK…	LPPPP	0.678	NA
Q54BJ4	MDFYEQSSQFSLPPPPIMSELPPPPSSSTMSDLPLPMPDISTLPPPMFDNNNSSSSTNSEGIDPSSLPPPSMVDLPPIPSGWNECDGTELIPEIDPSVRLNAIIVIQSSWRAFRERRQYKLFLKAVVIVQKVYRGFLARKLYKKLYEESRWLRETPPPTGPALQIIKKARGAGGRSRPTRGHKVATKEIENCTNNNNNDENNNNNTDENGEGGGEGNESSSTDKPKLVMMGTGMVIPKFDPSSIMLKRAPKEGRHSIASFDSLTIKSKSAENEGGSSSEPNSPFALRKTVNRPPIQQQPPPPDSSPVSSFSPSNLRKTAVINSSLPPINDHDSPSKLPPFVLKKAPSTNQLSSSEGLPPPPPSLSSYGDLPPPPPPPSFTSFGDFPPPPPPSISDLPPP…	LPPPP	0.684	NA
Q54BJ4	MDFYEQSSQFSLPPPPIMSELPPPPSSSTMSDLPLPMPDISTLPPPMFDNNNSSSSTNSEGIDPSSLPPPSMVDLPPIPSGWNECDGTELIPEIDPSVRLNAIIVIQSSWRAFRERRQYKLFLKAVVIVQKVYRGFLARKLYKKLYEESRWLRETPPPTGPALQIIKKARGAGGRSRPTRGHKVATKEIENCTNNNNNDENNNNNTDENGEGGGEGNESSSTDKPKLVMMGTGMVIPKFDPSSIMLKRAPKEGRHSIASFDSLTIKSKSAENEGGSSSEPNSPFALRKTVNRPPIQQQPPPPDSSPVSSFSPSNLRKTAVINSSLPPINDHDSPSKLPPFVLKKAPSTNQLSSSEGLPPPPPSLSSYGDLPPPPPPPSFTSFGDFPPPPPPSISDLPPP…	LPPPP	0.775	NA
Q54BJ4	MDFYEQSSQFSLPPPPIMSELPPPPSSSTMSDLPLPMPDISTLPPPMFDNNNSSSSTNSEGIDPSSLPPPSMVDLPPIPSGWNECDGTELIPEIDPSVRLNAIIVIQSSWRAFRERRQYKLFLKAVVIVQKVYRGFLARKLYKKLYEESRWLRETPPPTGPALQIIKKARGAGGRSRPTRGHKVATKEIENCTNNNNNDENNNNNTDENGEGGGEGNESSSTDKPKLVMMGTGMVIPKFDPSSIMLKRAPKEGRHSIASFDSLTIKSKSAENEGGSSSEPNSPFALRKTVNRPPIQQQPPPPDSSPVSSFSPSNLRKTAVINSSLPPINDHDSPSKLPPFVLKKAPSTNQLSSSEGLPPPPPSLSSYGDLPPPPPPPSFTSFGDFPPPPPPSISDLPPP…	LPPPP	0.894	NA
Q54BJ4	MDFYEQSSQFSLPPPPIMSELPPPPSSSTMSDLPLPMPDISTLPPPMFDNNNSSSSTNSEGIDPSSLPPPSMVDLPPIPSGWNECDGTELIPEIDPSVRLNAIIVIQSSWRAFRERRQYKLFLKAVVIVQKVYRGFLARKLYKKLYEESRWLRETPPPTGPALQIIKKARGAGGRSRPTRGHKVATKEIENCTNNNNNDENNNNNTDENGEGGGEGNESSSTDKPKLVMMGTGMVIPKFDPSSIMLKRAPKEGRHSIASFDSLTIKSKSAENEGGSSSEPNSPFALRKTVNRPPIQQQPPPPDSSPVSSFSPSNLRKTAVINSSLPPINDHDSPSKLPPFVLKKAPSTNQLSSSEGLPPPPPSLSSYGDLPPPPPPPSFTSFGDFPPPPPPSISDLPPP…	LPPPP	0.844	NA
Q54BJ4	MDFYEQSSQFSLPPPPIMSELPPPPSSSTMSDLPLPMPDISTLPPPMFDNNNSSSSTNSEGIDPSSLPPPSMVDLPPIPSGWNECDGTELIPEIDPSVRLNAIIVIQSSWRAFRERRQYKLFLKAVVIVQKVYRGFLARKLYKKLYEESRWLRETPPPTGPALQIIKKARGAGGRSRPTRGHKVATKEIENCTNNNNNDENNNNNTDENGEGGGEGNESSSTDKPKLVMMGTGMVIPKFDPSSIMLKRAPKEGRHSIASFDSLTIKSKSAENEGGSSSEPNSPFALRKTVNRPPIQQQPPPPDSSPVSSFSPSNLRKTAVINSSLPPINDHDSPSKLPPFVLKKAPSTNQLSSSEGLPPPPPSLSSYGDLPPPPPPPSFTSFGDFPPPPPPSISDLPPP…	FPPPP	0.81	NA
Q54BJ4	MDFYEQSSQFSLPPPPIMSELPPPPSSSTMSDLPLPMPDISTLPPPMFDNNNSSSSTNSEGIDPSSLPPPSMVDLPPIPSGWNECDGTELIPEIDPSVRLNAIIVIQSSWRAFRERRQYKLFLKAVVIVQKVYRGFLARKLYKKLYEESRWLRETPPPTGPALQIIKKARGAGGRSRPTRGHKVATKEIENCTNNNNNDENNNNNTDENGEGGGEGNESSSTDKPKLVMMGTGMVIPKFDPSSIMLKRAPKEGRHSIASFDSLTIKSKSAENEGGSSSEPNSPFALRKTVNRPPIQQQPPPPDSSPVSSFSPSNLRKTAVINSSLPPINDHDSPSKLPPFVLKKAPSTNQLSSSEGLPPPPPSLSSYGDLPPPPPPPSFTSFGDFPPPPPPSISDLPPP…	LPPPP	0.861	NA
Q54BJ4	MDFYEQSSQFSLPPPPIMSELPPPPSSSTMSDLPLPMPDISTLPPPMFDNNNSSSSTNSEGIDPSSLPPPSMVDLPPIPSGWNECDGTELIPEIDPSVRLNAIIVIQSSWRAFRERRQYKLFLKAVVIVQKVYRGFLARKLYKKLYEESRWLRETPPPTGPALQIIKKARGAGGRSRPTRGHKVATKEIENCTNNNNNDENNNNNTDENGEGGGEGNESSSTDKPKLVMMGTGMVIPKFDPSSIMLKRAPKEGRHSIASFDSLTIKSKSAENEGGSSSEPNSPFALRKTVNRPPIQQQPPPPDSSPVSSFSPSNLRKTAVINSSLPPINDHDSPSKLPPFVLKKAPSTNQLSSSEGLPPPPPSLSSYGDLPPPPPPPSFTSFGDFPPPPPPSISDLPPP…	LPPPP	0.841	NA
Q54BJ4	MDFYEQSSQFSLPPPPIMSELPPPPSSSTMSDLPLPMPDISTLPPPMFDNNNSSSSTNSEGIDPSSLPPPSMVDLPPIPSGWNECDGTELIPEIDPSVRLNAIIVIQSSWRAFRERRQYKLFLKAVVIVQKVYRGFLARKLYKKLYEESRWLRETPPPTGPALQIIKKARGAGGRSRPTRGHKVATKEIENCTNNNNNDENNNNNTDENGEGGGEGNESSSTDKPKLVMMGTGMVIPKFDPSSIMLKRAPKEGRHSIASFDSLTIKSKSAENEGGSSSEPNSPFALRKTVNRPPIQQQPPPPDSSPVSSFSPSNLRKTAVINSSLPPINDHDSPSKLPPFVLKKAPSTNQLSSSEGLPPPPPSLSSYGDLPPPPPPPSFTSFGDFPPPPPPSISDLPPP…	LPPPP	0.818	NA
Q54BJ4	MDFYEQSSQFSLPPPPIMSELPPPPSSSTMSDLPLPMPDISTLPPPMFDNNNSSSSTNSEGIDPSSLPPPSMVDLPPIPSGWNECDGTELIPEIDPSVRLNAIIVIQSSWRAFRERRQYKLFLKAVVIVQKVYRGFLARKLYKKLYEESRWLRETPPPTGPALQIIKKARGAGGRSRPTRGHKVATKEIENCTNNNNNDENNNNNTDENGEGGGEGNESSSTDKPKLVMMGTGMVIPKFDPSSIMLKRAPKEGRHSIASFDSLTIKSKSAENEGGSSSEPNSPFALRKTVNRPPIQQQPPPPDSSPVSSFSPSNLRKTAVINSSLPPINDHDSPSKLPPFVLKKAPSTNQLSSSEGLPPPPPSLSSYGDLPPPPPPPSFTSFGDFPPPPPPSISDLPPP…	LPPPP	0.863	NA
Q54RW5	MEDYDIYGDFKDEKKHTEDELGEDEIEDNKYRNRNENDETMNTRSESNNHEDSDSNYGSSRRDDDEDEDDNNNNKSRRSASNMDDDTENTHSIRLIEDEKSYDENDDDNILGTYDENDQNSTSNNNNNNNNNRTNNGSSSTVSGESSSTTTTTTITDTTDLSPALYISGLEWWTTDQQLENVFLEFGKIVTLKIFENENNGKSKGYAFVEFEHIEQAQLAKSKTEKKEINGKEMTIRLLSQQNYHNALTTIKNISLGQSNQSNQQHLNSSSNSHNNNNNNNTNSGNIANNIHHQSSLSSSSLSNSQHGGNGGGVNGSGGGGSHPHFGGMPYPYQQPPQQQQQQPPYGYADPYSRGGRGGKRSVGASMRGGRGGPPPPIGMQPEFYSPPMRGGYMGRGGR…	FPPPP	0.861	NA
Q54JH7	MCGLIVLNKVYNINFIIRMENHNNSLKLGINSNDEFPPPPPPPPPSTTTKPTFSSEQYIPRAIILEIVKEISESIPKFREKNYFFSHSSKKEESTIDRKSIQYHSNRILLKDLILNDKENKEKIIYKNSTITNNKNKKEEEEEKEEEEEDQVKEIKEEEEDKEIETIHIWQPKVLKQRKNDSCGYYCLYNSLTILNSCFIGTEEEAKSIYSEYLESRVLFWHFYWVSIKLFLEKSKQKKKDKQSRYPWNEKCILKGVLERSYVEYMFKSGVNDNMNMISRQHYPITVLPDWAIQSLKNNRLPIDEIKEMERISQLFKSSSNYTHVFMIGQSIHWITIVINKVNNHSELIVLDSRNHNLLGATDDEVMQLVNKHPELSDHMRKSYLFSLIEPKLIVQILK…	FPPPP	0.811	NA
Q54XT6	MKKFNQTFSSVKDLIGNKKETLTEFPDYIYKTKSLEDLKGYTRTLNLKLTKHSKTNQLLIEENKQLSEQILLYSNLFINNEESSLNVCEPLSNVFKIVGEMINEIENYRQTFEQSISQKWLQQLNEYGKSDCKDGQLAKNRFDKARLSFDEASEQFKQLRKKQNNINNEKLLEAEEDLDYATQQFSDIASESLQTMDDIIVKHNLDSFESASSTIQSYKDFFQKGLDHCLSVQSDLEIQKHAMSKYKQQLLEKKKLRSTVVQFEQTNSSRTISLPPPPPPKPTSSTPSSSPSPSPSSSIINIHNNYIAMPKGNTKVFGMALSTITEREKSDIPMIIDKSIQFLLLEENITQEGIFRVSPNQKQLTDLKNNVNAGYITTLDGIDDAHLISSFVKAFLREM…	LPPPP	0.874	Q17R89, Q68EM7, Q9Y3L3, Q6ZT62
Q54J96	MNNRKLFMSHEELEKQQEQELQTQHQQQEENNNNSVLRFFQNLSGSMGSIPTQDPLQQQQQQQQQPPLPQQPNILSFLTGEMRSASPTISPSTSSNNVNINLHSSDKSIKNSIGNLNNKNSAGLHLGLNLYGKNININSKKSLGSKLEVESQTVTRVQPNRPSSNLIGNLISVNKYFISYIIKGEKVRILDKSSATKILLKEFPDVIDIQFHSENVNILSCCSMSDGCIYIYEIVNNGESINAKLLSKIKQQPQPQPQPQPHGSSSSSSSSSYYTTVKWHPTKNDTLLTCTNDSKLVYAFNINQPDTPLFILDPTTGNIPTGLCWFVQESPFNASGNVFEKSSILIANGDICIFNQQQQQQPNIYQLESTYSSINGSDGNNLDFLFVNHINFDTIVGVT…	LPPPP	0.925	NA
Q54J96	MNNRKLFMSHEELEKQQEQELQTQHQQQEENNNNSVLRFFQNLSGSMGSIPTQDPLQQQQQQQQQPPLPQQPNILSFLTGEMRSASPTISPSTSSNNVNINLHSSDKSIKNSIGNLNNKNSAGLHLGLNLYGKNININSKKSLGSKLEVESQTVTRVQPNRPSSNLIGNLISVNKYFISYIIKGEKVRILDKSSATKILLKEFPDVIDIQFHSENVNILSCCSMSDGCIYIYEIVNNGESINAKLLSKIKQQPQPQPQPQPHGSSSSSSSSSYYTTVKWHPTKNDTLLTCTNDSKLVYAFNINQPDTPLFILDPTTGNIPTGLCWFVQESPFNASGNVFEKSSILIANGDICIFNQQQQQQPNIYQLESTYSSINGSDGNNLDFLFVNHINFDTIVGVT…	FPPPP	0.967	NA
Q54P51	MIPSSKPNSRVELRFRCHHLKNLDIVSKSDPQIFISEKRGPGGFQFVDCTEKIKNNLSPEFKKTITLDYYFEEIQTLTFTVMDIDKEITLFGDLDKNDKIGEFTTSLSNILSRPGRKIVADLIHHSKVTGKIEISAEEICQTNHHIFLSAEGIGLDKKDLFSSDPYYKIYKTNPNGEQLLVFQSIVIKSNVNPLWPELHMELEKFNGGDMFRELLIEVYDYDSIGAHDLIGITRTTTDAILRGVIEYPLINPKKTSKSGYKNSGILKFYKVRLEKTHTFLEFLAGGCEISLMTAIDCTGSNGSVNSFSGLHYNDLEKGGSAYARSIASVGSVLSSYDSDGFIDVFGFGGEYQGRTSHCFPFSLDPNVPSAFGVAGVLEMYNRNISKIPFSGPTNFASVI…	LPPPP	0.465	NA
Q6S000	MKDYISSPLSPSNKKMPDNQKISPTNTPIRKKLFENTQSPIHFISNNNNNNITTPAKGLASVIKFNSSNYGNHHHQHHHQHHNNNNNSTVSGSAIKQHLNKSTFSTSGTTLTSSSDAILLPEDKVPMSVYLRIRPLSKKEIESKESNCFTVLNTTSVSIKSSRSDSDSNKFSFSSVLPPNTTQPQLFKTITHPLIQSFLTGHNVLLLAYGVTNAGKTYTVSGSKRNPGIIPRSLDLIFKSIPNNCLKKTENLTLSNNNNNSTNNNSKDSKDILADSSDDEYTKVDNIDSSDEDDSNAKINSNLLESFSTTNTTATTNAAAAASSTTATSNGDVIQISDQFNYSIWISYYEIYKKNIYDLLDDSPSSKKKQSLKIESDNSVVNIKGLKEILVSSVEDARD…	LPPPP	0.544	O95235
Q54FF3	MEPTINPPVNLPPPVPSRSNLSLNYSNNNTNNTNNTNNTNDFKKKLQFQLQSSPSSPSSPSPSIIYKKTPAVNNNNNNNNNNNHINNGNVNGIGPGGGNSYISSPQSSPIHTSSNGISYTVTTNSPPLLPVDNSSGYNNNLNSTFVETLSSSSPSPIKTTTTPPPPVPSKSKSKSSEKLSVKLLKSNSKPSLNDLYQQQQQQSNPNSPTTPPSNCNIESIQPPSSSSSSTTPSTSPQLPAIYSKYSKISLPQLPLPPFLPPSPLVQSTSSPSFSSLILPLPSSPLPPPPLTIPNKVPPLPMRLPPPPPPQQLDQMYSNNNQQQQQQQQQQQNNESNSTTTSEGGLTPESESKLYEIASQPPSTPRLTHESKVIPSEIELLIKFYPSPSLSSGSLLTIPS…	LPPPP	0.755	NA
Q54FF3	MEPTINPPVNLPPPVPSRSNLSLNYSNNNTNNTNNTNNTNDFKKKLQFQLQSSPSSPSSPSPSIIYKKTPAVNNNNNNNNNNNHINNGNVNGIGPGGGNSYISSPQSSPIHTSSNGISYTVTTNSPPLLPVDNSSGYNNNLNSTFVETLSSSSPSPIKTTTTPPPPVPSKSKSKSSEKLSVKLLKSNSKPSLNDLYQQQQQQSNPNSPTTPPSNCNIESIQPPSSSSSSTTPSTSPQLPAIYSKYSKISLPQLPLPPFLPPSPLVQSTSSPSFSSLILPLPSSPLPPPPLTIPNKVPPLPMRLPPPPPPQQLDQMYSNNNQQQQQQQQQQQNNESNSTTTSEGGLTPESESKLYEIASQPPSTPRLTHESKVIPSEIELLIKFYPSPSLSSGSLLTIPS…	LPPPP	0.904	NA
Q54YV0	MENNNNNNSGSKNSDGSSFSTINNNNNNNNNNNSNTTNSNNNNNSNNNHPNYYNGPPNYGSTNNSFDDYDKISQSNHLNNNNNNIHSNNNNNNNNSNSNSNNNNNSNNNGNNNNGNNNNGNNNNGNNNNNGNNNNGNNNNNGNNNGNNNNGHVNNNNNNNNNNNNNNNNNNNNNNNNNNNNNNNNNINNNNNNNNNNNNNNNNNKNPSFFNPNDIGLSNSNISPPIPSNMNDHLNNGSNVQQSLTEQLIQPPLNTLSSATSSPKLYNHFPHSLPPNQQQQQQQQTPPTPQQQQSLLSPPPLPPPPPSSSNSHPTPNSLTSSNTTTTTTAIANGNKMSVAEFTSNQNLTIQLHLYHQQLEQQHQRMAFLEQLIQQQQIALNIICPHLFQVNMYQLIQNDL…	LPPPP	0.971	NA
Q8T6J2	MGEKSSQLKTLLKKNLLLKSKSKCGICCEIVFPIIIVLLVFAILVLVQLFKPNYDLIKTTQFSNRINENNIIIYGGKAGSLNVEQKGVIDMMKFQLSNELNKSISEVDVYFKEINDKSEMENYFQINSTQVFGGIWFESNQLSSVANTTNTNTTTNSFKYSIRLDSNSVLDSNKVKDNGIDSSDYLTKNWAYIQIAMDQAIFGYFGLDYKLVINGQRYPDPYVELWQKWINGRESVFKSAGSVFVSAALLIFTFRLVTELVVEKETKIREGMSIMGLNQYCYFISWIITSLVTALPIDLIIIVILKGSQVIHSTSWIIVIVTLILYLLTLQLLAFIFSMFFDKSKFAGLLTFLTILLINICGIFIGEYEIINIHIKLLLCCIFSPIGIACSFYIMSIRD…	LPPPP	0.481	O95477, P78363, Q8IZY2, Q9BZC7, Q86UK0, Q86UQ4, Q99758
Q54NH1	MQIKICYDIIIHDNPNSVNVEIIKKDEITNDKENKKNNIVNSFIIVKLNENNINNNNLNNNNNDLNNSIYNNEIISFLNKLIEIKIINNSSSGSGSSSQVSNDEIIKIDEFLIEVGTEFREKKKMIDALKMYYLASRSNVKNSTALFYMGVVFYEEGISYSLALESYSKALLLNPNYPEVLCNIGVIRKNLGEIETSIEYYKRALQINPNYSLVKNNIAIAYNDLGTKVKLNGEIDLAKEFYKKSLHYNFKYEGTYYNLGVLFSERKQIEKSIMNYELAIHFNEINNKNNSNNNNNQYVEALNNLGVLYKDIDNIEQSIHYYQLALKSNPSFSQSLSNLAIIYTMQGKMKLAKKYVKLAIKESPTYADAYNNLGVVYRDIGKISQSIKSYEKCIQCSPT…	LPPPP	0.826	NA
Q54NH1	MQIKICYDIIIHDNPNSVNVEIIKKDEITNDKENKKNNIVNSFIIVKLNENNINNNNLNNNNNDLNNSIYNNEIISFLNKLIEIKIINNSSSGSGSSSQVSNDEIIKIDEFLIEVGTEFREKKKMIDALKMYYLASRSNVKNSTALFYMGVVFYEEGISYSLALESYSKALLLNPNYPEVLCNIGVIRKNLGEIETSIEYYKRALQINPNYSLVKNNIAIAYNDLGTKVKLNGEIDLAKEFYKKSLHYNFKYEGTYYNLGVLFSERKQIEKSIMNYELAIHFNEINNKNNSNNNNNQYVEALNNLGVLYKDIDNIEQSIHYYQLALKSNPSFSQSLSNLAIIYTMQGKMKLAKKYVKLAIKESPTYADAYNNLGVVYRDIGKISQSIKSYEKCIQCSPT…	LPPPP	0.605	NA
Q54SR9	MNYEIVMDEHQKFIDENLKNFYGEHKHFVEWMDSRSLASKRFKKRLIVIGEYRILSVKKGKVSISLNKNIHFYDIADIIVVEDTIEIRQKQVIKGDQIGILIKSKQKESLQMILKLLREKIRNITHGFPSTSQLRINANESYLLPIQEKVIGIADNFIETYKAQSSYKNNEPSTEVIRLVEKYVQDCCREFDLSKCPGFEGKSELNFQIDTVISSLNYNGYFNSIIINGNSCGGSTNIGGSGGGSGGGNSSIGVNQKGLVEKVGELLSTNCCVRKISIFNCKDDDQVLSTIGTSLIGNQFNLLQVIDLHSNHLNQSTFQTFADGIETMTHHSLRYLNLSDCNLSSRSVEILFNSFCKNSKISTSLEYLNLSYSKFDEVGSSSFTSWLAKIKDDNVLKFL…	LPPPP	0.786	NA
Q54HN4	MDLITQLQDKLDHLLYVFGTCIGVLQRDAPPSFFNNPQNQQQQQQQQQQQQQQQQQQQQQQNPQTQQQLPPPPPPPPQQQQQQQQQQQQQQQQQQQQQQQQPQPTEEWDAPSKMALQVIETSKVIESYIEKLPGFDKTEDQQYEDLKNLNTQSKQVSNELLSSRRDAIELLKMVKESILYISEESKNEEIDQQPMQQ	LPPPP	0.983	NA
Q55D99	MEEKPKSTTPPPSVSSLRQKFEQFLDKTDKGFNATRNNYRGPVSSSTGIINDKEKKSHSYFKVREEGSNKRPSSFSASNPITPSSPQSTHSSPIYRGVGYHQYSSVNSGNSYSGSGNNINNIINNSNNSNSNNLYGNNSNNQSSGSLGNFLIDKLEYSAATVTASDLKRERQQLFRNKEEFTMESSSYGGSTIGDDDLDSLNGSSSQQFNHRNSSWADRRERFIKKVMNGQFNEVQMRDELNRLRDIEADKIRAEERRTPSMNMDEFKAIEIERLRKKIYQEELVIFRQEEIEKIQREERIKIEKEYDDKSIISSQERQHIVQQIINQKEDEKGSSPPFPIPLVVNNNNNENNENDNNNNNNNNNNNNNNNNNNNNNNNKNIDLTSFNNNININSNNNE…	LPPPP	0.934	NA
Q551L6	MKIGGTRFKFLSKLPDAPPSPSGSNTTSPNCSPNTSTSSLPISPKTTNNNNNNNNNNNNNNNNNNENKQKSSKSSINLVYSDNQSTLNREISTLMETSPLPSSSSTSSSTSASSSTVSSPTNSSIKIIGSQSKSSNSLLKKQKWESDTPEDIYQLLAEQKLTEQMIWCGHPDLFPIIHQYSDILNAKENPNGSNILSINLPASSGEFGDVKKKSYKIAKKLTVAQTINLICKKQNVKEPRKYWLSTLYGCILNDEMLLSSYGFGTFFDSWELSLVLKQVFTDKIQTDIPLDSCYGEFVVDFLLPPLKQFGGLKKKRIKVDSNLSISQILKQICTKYKIEGSERFSIITTEEFPLILNENSTLGHYGLGNKFQTLELSIVFTELIPPYSLKNNNVPTFGA…	LPPPP	0.643	NA
Q54C56	MEKIRNTIERLHSSDVSIQENCLRILINISTENEYHNIILKLVGSKRFKELIQSNNEVIQMLSAWLLSHLGLKYENSEIILKWDLIEIIIKLLKESERENEDITEKVLWLMLNITLNYDNSHLLLEYGIVEILIEFLKRKSNNYSMVILSCGILRNLLHKDSCGEYLDNQKIFCHSGIIQTINQMLIATTNRTSQREQQASNQMILSLIGLIHVLTIYHPLIRRILAISGILNQLVTLLSSPSTPLPIKEQTIKILINLSLTEETERPILQAGAIMPLVDIVVSISSTTIELKSLCVSCLANLTSNADIRKVLRSNYLIDGLSELLKDKPNHTSQLLEAISLLIANLCIDEHCRFKISQSDCGRDLIELINYPHGQVRDSILNALDNIKVPISFETQNE…	LPPPP	0.887	NA
Q54NY0	MLIDALTKLSFGAGKSSATKVSSKSSTGISFGNNNVTWNGLPPPPPPPPYRGDAPEEEE	LPPPP	0.869	NA
Q55CF9	MHQNNFRNNNNITINNNNNNNNNNNNNNNNNNNNIQPQMPVQPNRNLPQHQLQQPIKKIGYSVVGMNNSINANNNFNNNSMNNNNNNNMMGNINNNNNNNIGMSQFKPKVPMIPINKSMISKQSPTRSPLQKSIIPQQSQQQQQQQQFHKPTPQQQQYQYQQQPQQQQQQQQQLYLQDSNNDHHQPNEFQFFIQTPSCNTTISQQESPTLQPQPLLTPQQQHHQNGRPQQQQHPINTGNINNNNNNNSFNPPMKTNKIVPPIVNNNYKQPISNITNGKPLQLPQKQQQQQQQQQQQQILQPPPQQQQQQQLPQPQSSVTSLPPPIEGTDLPLSPEYSFDIDNEFELMRPNLSTNSSTTTTISSTSTTAPLLTNPQKNLHQLPQSFNIKSISPIKGLPQQ…	LPPPP	0.632	NA
Q55EI3	MVSKILPGLLKKILGNYIEGLDTLSIPWWKGQIVLENLKFKKELFSSNELPFDLLSGVVKRVVITIPILHFLKDPIVVNIDGVFLLFGPKDIINTFSNYGNDKSNKKDIVIDDNDGGISIDSNSNNNNKKNAPSSSSSNDDFFKKPNLTKEELKKIQIQIDKEQSKESNDGYSADSESFKFRMIKKLLKCIRIQLNNLHICYQDDSTSPGEIFSVGITMESFTFQTTDSQWVPLSKNTSTHQQQQPTFNPYVGSQQQQQQQPQQNTEINYENDSEHNPFMNNKNSDEGISSSSSSSSFNNNNLNIPTLNLNDNYMDSEAYTTNTQPTPKSEQYQQQQQQQQPLGQIVDQIITYKLASIFNFSIYWDSQFGKTRMVTPEDMDVLLMHSIPRQKAKINHKY…	LPPPP	0.622	NA
Q86K88	MSMKKFMNKISNMFDDYSHQSKQLPSHHQIPQNQQSMNYNSPNPGVYNIPNQQHPQYQQQQQQHHQQQQQQQQYQYQNQSQPPPYGNSYQNMNKNSPQPGVYNNNNSNSPKQQQQQFCYPPPPPTSSHSQQFTNYSNHQGLPLPPPPLSPPINNITNNYHNYHHHHHHYDNNNNNNNNGNYQINPSQPISPLQQTNKLSPTITGSGSISRYSPPNSRNSNNNYQQPKQAVNPIPGAYGDGIHDDTQAVLNYFNTFPTNVINIPPGNYLITAPLIIKKNNIQLMGSPNVKFLTNFPIWLTPPLSEGFINTEEYVFVLTGDNIVLDSINCSCITAGSLSSSFLYLCGNGFIMRNCIIDNFNQGVVFGILNDCSGKIPPGSHFTNIKITANQITNVMGIAGG…	LPPPP	0.894	NA
P34122	MYNPPPPSGSQGNNNYYRQPSSTPGVSNPNPQANQFLPPPPSNTQAPRPGFPPSAPPPSAPAGQYSMPPPPQQQQQAGQYGMPPPPSGSGIGTGVSLVKDQQISLSKEDPYLRKLTVGLGWDVNTTPSAPFDLDAVVFMLGANGMVRQPADFIFYNNKQSRDGSIFHHGDNLTGAGDGDDEVVSVNLQAVSPDVTRLVFAVTIHQPELRRQNFGMVPRAFIRIANQETTRNICRYDLTNEGGTNTAMIVGEVYRDPQNPQNWSFIAVGKSFPGGLQFLCQIFGVNAS	LPPPP	0.947	NA
Q54XI9	MSLKGSLKLPAAPKDKVRNITKFPVLVEGEVVTNYAQKDVRPIFQKLSYPVFIDLSEGIYLLEKLNLSSNSLIEVTSLGHLNKLKRLILNRNNLIEYSVQGLSSLVYLGLCNNRIDRITDMSDCKKLINIDLSGNRLTCGDGFDHFSKLKSLKVLDLSSNSINCSLIDFQKKILEPLKKSKTLEYLSFENNLIEKKYEEFRLFVINELPKLKYLNWVLISKDERTKASKLDSEGFFSKQLSILSVTPVVHNNNNPNNTVTSAQSSPSLSSVSTPIPTPLNTSSNNIGGGGSGTTTSVSVGSSPTIRGMPSSPNSRSTSFIQRKPSVGANMMPKLNSSLNRSTDFLGKERENHQSTSPSSSSLSISSSSQNNNSNHHHHHPKSIDETPEVLSPFDILQSK…	LPPPP	0.933	NA
Q550G0	MIPKQPKSNILIFLLENSDHLGLLKSLITFLPGRYGDSELFSEGLYSVANILQSYLDYRSSGILLSNNIDKISNGEKVPPPYYLTTLRWITTVQSLELFFEMLATKKGEQHDDSNSNNNNSNNNIKKMIIFIIELLKAILRLKLLIKTNGDMLVHHSFYVPSKDVKTILENNRNQQKQFQNKRPAVTMSINNNNNINNNDNNNINNNNNTNDDNFNNNNNNNNNRRTLSDQIFEQQRIVNQENNLLYQQQRELQQNESTLIKLLPPPPPKDYNTKTIGEILFIFRPVIYWVSYCIFGKKSWKPWFLSLVTELLSKSFSEYGNFKQKIRLTLLEAKELNRRKKLLFFYLIRSPFYEKFIGDGLLNKFLNFLKKIHIFKTLIDILINYLNVYRTRYFYTSAS	LPPPP	0.497	NA
Q1ZXN6	MKIKFFRYVLTIDEQSEENKKEVAIDQQVVNDTNSDISSNRDSLNIEDEQQKESSSSLSSSSNNTTTTTATTTSPTTTATTTTTTATTSTTDESETTNSTTPTSATSTPDSMITPTKSKGSSNKLNSKEDKNLKKQKQKEEKERLEMEKQKQKEEKEQKIKDEKERLEMEKQKQKEEKEQKIKDEKERLEMEKQKQKEEKEKLKEEKEKSKREQKEKEKEKEDITEQKDKDSTPTKVQLTREPSVISKIFSVKKSNSLIIERSTSPVQIDSSPSKSFIESNNNNNSSSNNLANNTTDRNSISSEDANIIQNNTTDSNIENNETTNNNNNSNGSRTSTPTPINSEGIEKSISSSDLSNITTTTTTTGSGGLNTSPSTENINVGGGTDSGTTTTTTNNNNN…	LPPPP	0.923	NA
Q54TC7	MEFYHKNQNLYFIIDKNSNNNKNDNSNLFFQIWRNIYLKRFILSQIQIINHQNLCPNTQLFGYCRSYVDINSINWMITHGHFGLLIEKVSRNDRNLVFCFKSIEKIFITINLNYIRYYREYLINFSDYLLLFSVKFNNIISFKTICSLMTSPYNCSNNINNINNSNNNNNNNKNKKLTNSITLSPTPTIVSNKFEIHITKNVFDAIFDHGAVELLEFIKKTKPNNYNNQIDHTHSFLDSIKNSDDSPNWVSNKNKLSNYLLSNNMEFISLPNKNNLINSAGSGSAGNGNNNNNNIVTENNRNFFSGIFSYLFCSSNNNNNNSNSSNNNSNNNNNNFNRQFTIPYIALSKLIELDNDIIHRFYKTIPSLFNYRYDDFNQLLCGQLKGSLSSMIFIKSKKQ…	LPPPP	0.547	NA
Q54C52	MIRTEERNKNNYNTFNGNNDNNNNNNNEIINKNNKNVINNNGSWVSSNKSFKNQFYLKETLDSFSSNPVNEIIILRISIPELNVISLFKIDRDSTVKELLYQVISKKSLQMNVYSLYLMPNKRVDFGMWLDDSKPLFLYELNDNDLVECKRRLITDFSNQFHIKVVFPEQMKSKTIHVDAKMLVKDAINLINSKMDIQTQIPNQDINNYGLYSLILDTTTTNTPSTNTPSTSILMKDDDLLSSYSMGSNMNVMEFRKKEIVVVSLFNYQNNNNNNNNNKNNNNNSSVSGGNGYQTLISSTLSTCKTTTTTTTITTINSNNMTNNNNNNKLPPPPVPKRSDLQSQQESPPPSPQLPPPPLPPSPQQIPSPPSPPTLSIQIKSNVYDIINEIKEWLKLNFN…	LPPPP	0.91	NA
Q54C52	MIRTEERNKNNYNTFNGNNDNNNNNNNEIINKNNKNVINNNGSWVSSNKSFKNQFYLKETLDSFSSNPVNEIIILRISIPELNVISLFKIDRDSTVKELLYQVISKKSLQMNVYSLYLMPNKRVDFGMWLDDSKPLFLYELNDNDLVECKRRLITDFSNQFHIKVVFPEQMKSKTIHVDAKMLVKDAINLINSKMDIQTQIPNQDINNYGLYSLILDTTTTNTPSTNTPSTSILMKDDDLLSSYSMGSNMNVMEFRKKEIVVVSLFNYQNNNNNNNNNKNNNNNSSVSGGNGYQTLISSTLSTCKTTTTTTTITTINSNNMTNNNNNNKLPPPPVPKRSDLQSQQESPPPSPQLPPPPLPPSPQQIPSPPSPPTLSIQIKSNVYDIINEIKEWLKLNFN…	LPPPP	0.94	NA
Q55GP8	MSKLPPPPVQSSPQGFQLPSLHSVQLKPVRPPPQPTQQQLASNTSPREVGTSLSPQSPSNNINPSSSSSSPSSSIRQSPSSSPNVARKVPPTPTNNNGGPPTTTTTTTTTMPPPPAFIKKLSPSSSPILPKRIVSSPPLNGNTAPPPPPIVHLPPPPPTNLPPPPTLSPSSSTTTSPSSSSLNLSGGVPLPPRILRNSDGSANNNNNSNNNSNNNINSLNLSTSGGIPPPPSFFNNNNNNNNNSGSFVNSASSNGSPSLQSQNSVGYFKPPPPPVPTRSASLDPKQMGQFIKPQQNQNNSNNINNINNNNNNIILPPPPNININNNNFVPYIPSNNNQQQSTTPPPIVSISPLKRNSIDNSVVNKRLSQDLNTMLVNRLQHGLSPPVATPFFDDKILGS…	LPPPP	0.952	NA
Q55GP8	MSKLPPPPVQSSPQGFQLPSLHSVQLKPVRPPPQPTQQQLASNTSPREVGTSLSPQSPSNNINPSSSSSSPSSSIRQSPSSSPNVARKVPPTPTNNNGGPPTTTTTTTTTMPPPPAFIKKLSPSSSPILPKRIVSSPPLNGNTAPPPPPIVHLPPPPPTNLPPPPTLSPSSSTTTSPSSSSLNLSGGVPLPPRILRNSDGSANNNNNSNNNSNNNINSLNLSTSGGIPPPPSFFNNNNNNNNNSGSFVNSASSNGSPSLQSQNSVGYFKPPPPPVPTRSASLDPKQMGQFIKPQQNQNNSNNINNINNNNNNIILPPPPNININNNNFVPYIPSNNNQQQSTTPPPIVSISPLKRNSIDNSVVNKRLSQDLNTMLVNRLQHGLSPPVATPFFDDKILGS…	LPPPP	0.95	NA
Q55GP8	MSKLPPPPVQSSPQGFQLPSLHSVQLKPVRPPPQPTQQQLASNTSPREVGTSLSPQSPSNNINPSSSSSSPSSSIRQSPSSSPNVARKVPPTPTNNNGGPPTTTTTTTTTMPPPPAFIKKLSPSSSPILPKRIVSSPPLNGNTAPPPPPIVHLPPPPPTNLPPPPTLSPSSSTTTSPSSSSLNLSGGVPLPPRILRNSDGSANNNNNSNNNSNNNINSLNLSTSGGIPPPPSFFNNNNNNNNNSGSFVNSASSNGSPSLQSQNSVGYFKPPPPPVPTRSASLDPKQMGQFIKPQQNQNNSNNINNINNNNNNIILPPPPNININNNNFVPYIPSNNNQQQSTTPPPIVSISPLKRNSIDNSVVNKRLSQDLNTMLVNRLQHGLSPPVATPFFDDKILGS…	LPPPP	0.686	NA
Q559T7	MDLHNKSNEYSNCKAMENGKNRSLINKTELFKIIAKQCPLFLKYNFNEKMVIELPPPLPPAPPPPPPPPPPPPPPPPPPPPPPPPPPPPPPPPPPPPPPPPLPPPPPPSQENLHLELILGGLVNEPQIDPVIEEHECNIIRLSGTLREATKGIGKLPETLNQPNLFLEPFPKIKFGPPKSCVILNSLDPCFKYVVDYLDFLETGPFGQIIVNSAIPQLIQIFMEFLALDFYIHARVGHARPL	LPPPP	0.879	NA
Q54Q34	MIKSTNNENELGITCQEIAETENPGTIYKKWEEDNQLDKFKLIFKKKKDSVKWGEESLPTTTHGVSASTQTNTTSKPPSRLPPTPQKTSVSVGDSGPPSHPPPTPDEDRAPQRSFGINPLMNEIALKRNNPDNKPILKSTPKKEQSQTVIIDWINKKLVEFGKNEKIENLESDLKNGCVLALLLEGLSGLSIKDFNRTPTTKIHIIENNNIILRFLKVLGVNLVNITGEDMWETRPETMMRILGIIIKHFHDTSPEQTKQRISMMMTNNNNNNNNNNNNNNSNNSQNTANKKLPPQRKIAAKPSPNVNNNNKNSNGDVVPEPPQPTIAKLKPVNSANATGKPAPMMAKRKPPPKVANGSVAAPPPLSSSSDNTVLPSPPKSPLQPSLPHNALSSSGNSL…	LPPPP	0.967	NA
Q54Q34	MIKSTNNENELGITCQEIAETENPGTIYKKWEEDNQLDKFKLIFKKKKDSVKWGEESLPTTTHGVSASTQTNTTSKPPSRLPPTPQKTSVSVGDSGPPSHPPPTPDEDRAPQRSFGINPLMNEIALKRNNPDNKPILKSTPKKEQSQTVIIDWINKKLVEFGKNEKIENLESDLKNGCVLALLLEGLSGLSIKDFNRTPTTKIHIIENNNIILRFLKVLGVNLVNITGEDMWETRPETMMRILGIIIKHFHDTSPEQTKQRISMMMTNNNNNNNNNNNNNNSNNSQNTANKKLPPQRKIAAKPSPNVNNNNKNSNGDVVPEPPQPTIAKLKPVNSANATGKPAPMMAKRKPPPKVANGSVAAPPPLSSSSDNTVLPSPPKSPLQPSLPHNALSSSGNSL…	LPPPP	0.951	NA
Q54Q34	MIKSTNNENELGITCQEIAETENPGTIYKKWEEDNQLDKFKLIFKKKKDSVKWGEESLPTTTHGVSASTQTNTTSKPPSRLPPTPQKTSVSVGDSGPPSHPPPTPDEDRAPQRSFGINPLMNEIALKRNNPDNKPILKSTPKKEQSQTVIIDWINKKLVEFGKNEKIENLESDLKNGCVLALLLEGLSGLSIKDFNRTPTTKIHIIENNNIILRFLKVLGVNLVNITGEDMWETRPETMMRILGIIIKHFHDTSPEQTKQRISMMMTNNNNNNNNNNNNNNSNNSQNTANKKLPPQRKIAAKPSPNVNNNNKNSNGDVVPEPPQPTIAKLKPVNSANATGKPAPMMAKRKPPPKVANGSVAAPPPLSSSSDNTVLPSPPKSPLQPSLPHNALSSSGNSL…	LPPPP	0.957	NA
Q54U84	MTIPSLEKENNSSESSENKKRELEITEKDNDVDNKDDDDQAILKKRVKIGNNNNNNNNNNNNNNNNNNNNNNNNNNNNNNNTTDEDGDFLNKIQVDYNKTIYSEVLQEKDQHIFNLKNKNYEQQKLIENQQDLIRDLNRKINSLKINFGDSIEPLFSLNLNYVDDKKNQNNSEPGEVEKEYILGNISHYYEGGFVLNRFGNKEFADMATTIPYNYSRIPMYRIDKSDLHNDNNNNSDENDPNTEAEKKSFSGICFNCSQKGHSVNDCPYTYSYKRVQQNRKAFLESKPTKQKLNESLQQQQQQQQQQPHDLPPPPPPPSSPPPPPPPSPPRVPFLPPPPPPPPLSPPHSSSSSTSTTITPTESTSTSSSASTSTSTSTSTSTSTSKNNNNNNIETKNTT…	LPPPP	0.992	NA
Q54U84	MTIPSLEKENNSSESSENKKRELEITEKDNDVDNKDDDDQAILKKRVKIGNNNNNNNNNNNNNNNNNNNNNNNNNNNNNNNTTDEDGDFLNKIQVDYNKTIYSEVLQEKDQHIFNLKNKNYEQQKLIENQQDLIRDLNRKINSLKINFGDSIEPLFSLNLNYVDDKKNQNNSEPGEVEKEYILGNISHYYEGGFVLNRFGNKEFADMATTIPYNYSRIPMYRIDKSDLHNDNNNNSDENDPNTEAEKKSFSGICFNCSQKGHSVNDCPYTYSYKRVQQNRKAFLESKPTKQKLNESLQQQQQQQQQQPHDLPPPPPPPSSPPPPPPPSPPRVPFLPPPPPPPPLSPPHSSSSSTSTTITPTESTSTSSSASTSTSTSTSTSTSTSKNNNNNNIETKNTT…	LPPPP	0.971	NA
Q54MB1	MSKKKENPFSFFSYVKDESDTSSLPPPPAPIHSPSSSDNIEIPLPVFNNNNNNNNTTTTNNNTNNSNTSTSNNSKNNRKTAISFDDDDDDGDEEDEEEEDDDDDDDDDDDETNNIKSSLPQLQPQTQPQPQPQPQPQPQPPIKPTITKATPINKNVNKEINNNNNNNNNNNNTTTTTINNINNIATSANNAGTTTSKKKLIQLFDDDDTNYDDEEKLEKFDRSTPMSLPKEIPKKVSSTLSNSFDPNIIHNQSSPPPPPISIPIPLPTTDNLNNINSNNNNNNNNNNNNNNNNNNNNNNNNNNNNNNNNNNNNNNNNSNIAPPPPSSSSMVNNVNNNSSDNSSSNNNEENENLKAEITKLKTLIKGLKIQCIKYKGDKELSESKLLQSENRLEQFKLKE…	LPPPP	0.944	NA
Q9U1M8	MEDDDTLNGEYFQPVEDMITLPILTEESLLLNLKMRYKKKEIYTYTGSILVAVNPYEILPIYTADIVKSYFAKSRNLMLPHIFAVSDAAFTNMIEEGKNQSIIISGESGAGKTESTKLIIQYLAARTNRHSQVEQMIVESSPILEAFGNAKTIRNNNSSRFGKFIEIQFNREGHISGARIINYLLEKSRISHQASSERNYHIFYQLLAGASDELKEKLKLGEPEDYHYLSQSGCIRIENINDVEDFEHVKYAMNVLGLPEDKQFTIFSIVSAVLHIGNLKFEKSEKTQGAEGSEVSNKDTLKIIAQLLSVDPVKLETCLTIRHVLIRGQNFVIPLKVNEAEDTRDSLAKALYGNVFNWLVVFINSKIHKPQKNSTFIGVLDIFGFENFKKNSFEQFCIN…	LPPPP	0.838	Q6PIF6, Q13402
Q9U1M8	MEDDDTLNGEYFQPVEDMITLPILTEESLLLNLKMRYKKKEIYTYTGSILVAVNPYEILPIYTADIVKSYFAKSRNLMLPHIFAVSDAAFTNMIEEGKNQSIIISGESGAGKTESTKLIIQYLAARTNRHSQVEQMIVESSPILEAFGNAKTIRNNNSSRFGKFIEIQFNREGHISGARIINYLLEKSRISHQASSERNYHIFYQLLAGASDELKEKLKLGEPEDYHYLSQSGCIRIENINDVEDFEHVKYAMNVLGLPEDKQFTIFSIVSAVLHIGNLKFEKSEKTQGAEGSEVSNKDTLKIIAQLLSVDPVKLETCLTIRHVLIRGQNFVIPLKVNEAEDTRDSLAKALYGNVFNWLVVFINSKIHKPQKNSTFIGVLDIFGFENFKKNSFEQFCIN…	LPPPP	0.852	Q6PIF6, Q13402
Q9U1M8	MEDDDTLNGEYFQPVEDMITLPILTEESLLLNLKMRYKKKEIYTYTGSILVAVNPYEILPIYTADIVKSYFAKSRNLMLPHIFAVSDAAFTNMIEEGKNQSIIISGESGAGKTESTKLIIQYLAARTNRHSQVEQMIVESSPILEAFGNAKTIRNNNSSRFGKFIEIQFNREGHISGARIINYLLEKSRISHQASSERNYHIFYQLLAGASDELKEKLKLGEPEDYHYLSQSGCIRIENINDVEDFEHVKYAMNVLGLPEDKQFTIFSIVSAVLHIGNLKFEKSEKTQGAEGSEVSNKDTLKIIAQLLSVDPVKLETCLTIRHVLIRGQNFVIPLKVNEAEDTRDSLAKALYGNVFNWLVVFINSKIHKPQKNSTFIGVLDIFGFENFKKNSFEQFCIN…	LPPPP	0.87	Q6PIF6, Q13402
Q55CI7	MNNENIESMDIEPPPPPPSPPLTTITSSSSSLSLSSSSSNFNKEELKLWVGSLPDEVTELELREFFSKYSINEIKLTENSSIQKQNAFVTFFDKESANRAREELSQQLFKNQRLKINWASVKPQKYSDMPVITTTTTPTPTTPPLTATAIAIPTTTFESLWYGYSSSLYSSTTTTNIFNWLSFSLLCLPPPPPPPPPQMTTTSTTTVVSTPPPPHTHPHTHTHPHPHPHPHSYPYTHQHHPPPPIPMPIPIPLHHHPHHPHHPHHPSPPPPPPPPHSSLHHHSSHHSNHHPKIISDNDPYVNKKLFLGSLGDEPEEEVRYRFSRFGEIDCFDLTSKGVAFVRYLKTESAIIAKRELGYRYKIQYDKREPRDHYHFDPNGPSSFISGGASQYYGPDYYSK…	LPPPP	0.532	NA
Q75JH8	MQNIEELVQQLLIGDENVGFINVPSKFESDQQQQPQPTSTNKKNTNDDKNKINTVKIPISMALLDQLSTLKSLSATLPSSPTIPPTSTTHTVGTSTSTTPSSNSTSQQQQQQQQQQQQQQQNNTSPPTSTTNTSSSSTTTSNVTPSSILIEYENRINGIKQLIEKILNKEIPDYNSKKFVVNFDFSSYPSSADSIVKDILDSYDGDLQEEQANYDMELESSGGHFSHHSNDIFGPSPSPRGANSIPNGYTSYRLHWASIIVKLHQAILSSSLYQNLLKKIYNVNASSQLTSSQTLVDSLKDPKIQSKKINSSLSSSSLVNKQLSSSSDNSSTLDSSDTTTTTTAANSNASGFAKSSKVNDLQQDGSVIQSTKSTPTTPPSASPSTSFRGLTGTSADQDA…	FPPPP	0.52	NA
P0CD62	MDSRCGVCKYIISDCERYVSDNTFYHVKCFICKICKCELPPCFRGKHASLMCGDCEIKLNAPKCFKSHFPIHSVSVVARNKEFHNNCFTCISCNEIIKGGFQYSDELFYCSKCDIIKPPPLPPPLIYKAPIATSKATTSITSPLPTKIPILSTANLIPPLSSSSPLATQISPKTSTIATTTVETTTAETTLPSPFKISQLKNSGDNIYSLSSPSSSSSSSSSSSSSSSSPPNTFNKSSDFLRNPLNNNVKSSSSSIGGNFVNKSQQQQQPIDSCSKSSISISPSSPRPTEDDIKEQVFLLQKQSVQLQIQQQLQQRQIEQLNKNQLGVQKPLNQQPQQQQQQFKPQSPNLSNNDTLDSFSNLNQSLPPPPLINTTTFSNPLLKTKNQSFPTPPTSHIIK…	LPPPP	0.741	P53671, P53667
P0CD62	MDSRCGVCKYIISDCERYVSDNTFYHVKCFICKICKCELPPCFRGKHASLMCGDCEIKLNAPKCFKSHFPIHSVSVVARNKEFHNNCFTCISCNEIIKGGFQYSDELFYCSKCDIIKPPPLPPPLIYKAPIATSKATTSITSPLPTKIPILSTANLIPPLSSSSPLATQISPKTSTIATTTVETTTAETTLPSPFKISQLKNSGDNIYSLSSPSSSSSSSSSSSSSSSSPPNTFNKSSDFLRNPLNNNVKSSSSSIGGNFVNKSQQQQQPIDSCSKSSISISPSSPRPTEDDIKEQVFLLQKQSVQLQIQQQLQQRQIEQLNKNQLGVQKPLNQQPQQQQQQFKPQSPNLSNNDTLDSFSNLNQSLPPPPLINTTTFSNPLLKTKNQSFPTPPTSHIIK…	LPPPP	0.82	P53671, P53667
P0CD62	MDSRCGVCKYIISDCERYVSDNTFYHVKCFICKICKCELPPCFRGKHASLMCGDCEIKLNAPKCFKSHFPIHSVSVVARNKEFHNNCFTCISCNEIIKGGFQYSDELFYCSKCDIIKPPPLPPPLIYKAPIATSKATTSITSPLPTKIPILSTANLIPPLSSSSPLATQISPKTSTIATTTVETTTAETTLPSPFKISQLKNSGDNIYSLSSPSSSSSSSSSSSSSSSSPPNTFNKSSDFLRNPLNNNVKSSSSSIGGNFVNKSQQQQQPIDSCSKSSISISPSSPRPTEDDIKEQVFLLQKQSVQLQIQQQLQQRQIEQLNKNQLGVQKPLNQQPQQQQQQFKPQSPNLSNNDTLDSFSNLNQSLPPPPLINTTTFSNPLLKTKNQSFPTPPTSHIIK…	LPPPP	0.849	P53671, P53667
P0CD62	MDSRCGVCKYIISDCERYVSDNTFYHVKCFICKICKCELPPCFRGKHASLMCGDCEIKLNAPKCFKSHFPIHSVSVVARNKEFHNNCFTCISCNEIIKGGFQYSDELFYCSKCDIIKPPPLPPPLIYKAPIATSKATTSITSPLPTKIPILSTANLIPPLSSSSPLATQISPKTSTIATTTVETTTAETTLPSPFKISQLKNSGDNIYSLSSPSSSSSSSSSSSSSSSSPPNTFNKSSDFLRNPLNNNVKSSSSSIGGNFVNKSQQQQQPIDSCSKSSISISPSSPRPTEDDIKEQVFLLQKQSVQLQIQQQLQQRQIEQLNKNQLGVQKPLNQQPQQQQQQFKPQSPNLSNNDTLDSFSNLNQSLPPPPLINTTTFSNPLLKTKNQSFPTPPTSHIIK…	LPPPP	0.752	P53671, P53667
P0CD62	MDSRCGVCKYIISDCERYVSDNTFYHVKCFICKICKCELPPCFRGKHASLMCGDCEIKLNAPKCFKSHFPIHSVSVVARNKEFHNNCFTCISCNEIIKGGFQYSDELFYCSKCDIIKPPPLPPPLIYKAPIATSKATTSITSPLPTKIPILSTANLIPPLSSSSPLATQISPKTSTIATTTVETTTAETTLPSPFKISQLKNSGDNIYSLSSPSSSSSSSSSSSSSSSSPPNTFNKSSDFLRNPLNNNVKSSSSSIGGNFVNKSQQQQQPIDSCSKSSISISPSSPRPTEDDIKEQVFLLQKQSVQLQIQQQLQQRQIEQLNKNQLGVQKPLNQQPQQQQQQFKPQSPNLSNNDTLDSFSNLNQSLPPPPLINTTTFSNPLLKTKNQSFPTPPTSHIIK…	LPPPP	0.808	P53671, P53667
P0CD62	MDSRCGVCKYIISDCERYVSDNTFYHVKCFICKICKCELPPCFRGKHASLMCGDCEIKLNAPKCFKSHFPIHSVSVVARNKEFHNNCFTCISCNEIIKGGFQYSDELFYCSKCDIIKPPPLPPPLIYKAPIATSKATTSITSPLPTKIPILSTANLIPPLSSSSPLATQISPKTSTIATTTVETTTAETTLPSPFKISQLKNSGDNIYSLSSPSSSSSSSSSSSSSSSSPPNTFNKSSDFLRNPLNNNVKSSSSSIGGNFVNKSQQQQQPIDSCSKSSISISPSSPRPTEDDIKEQVFLLQKQSVQLQIQQQLQQRQIEQLNKNQLGVQKPLNQQPQQQQQQFKPQSPNLSNNDTLDSFSNLNQSLPPPPLINTTTFSNPLLKTKNQSFPTPPTSHIIK…	LPPPP	0.819	P53671, P53667
Q54N86	MQYVNGMDIVKSVYDEVKYLINYTTMPWTDLGEYEECSVQSIENPTEEGLIFKCIGEINTSPEIPLNVLYNANLQQIWDELCIESKKIEQLDSCNSVDYYSFGSPLGGAPRDFVFLRNFSVDFENKSAWVVIRSIHHESIPSPTYMKPSGWEFLQISPNKTRITLVVQINDLTIAPYLRINSVDLKRIYRNTGIQITHTLPNLIKYIKKNYKKEIENNFKKFKTPDLFNPNLNNNNNNNNNNNNNNNNNNNNNNNNNNNNNNNNQQQNIKNSNSNENNNNNSDSITNSNSNENLNEKDGKKILLPQLSEEFEFLDVDEELYDVDKTPTFMFKETSKTVGELEVNPVETGWNCFRKFNDYTFYYRDYDENSLDFACSGSSFIDASAEVIFSYIFSEYSCK…	LPPPP	0.763	NA
Q55EC9	MRKAIKKNFIKFTGRLGFGSQKNNEIDENATDEQIISDEPIETIDQPIKLENGEFDQLIQSFKQYLSTCIIKENNNIDKNNESNSPQIIIDEDYNDNYEILFDLDYFINGEFEPLDIHHSGNHHSHHHHHHSTTPNSSSLSVNKSSIINSNESGEFNNKNRKQQQQQQQQRFNINIPNDLIHSIFLCIISNSNMLIDTTAFTNRTRNRRRTKGKSNKQHHHNQNYFSTGYILSKIIPLMSGLTCAYISCTNTTSPEELVKRIFLKLPQKKTEPYKQQPQQQQSQQQLEKLLSLQQQQQQQQNQISQTSYITKQVLENNTPNSISRSTSNASSAYQNNAQLNNTNTNNIQLTPPNKGLNKQQQQNQINNKVKIQQQQQQQQQEFNKDYEMVDILIVDDMD…	LPPPP	0.599	NA
Q54JJ6	MGTGSSREQHLNSFNTLQKETVPFSSDLWKTILSQNLEDDSLYLENLKKLKNERPENLATFIKKLVNQLVLVKGLQRETNTPGDFQLTSISLSYLSRILPIVFESGDDFADKVFWLNEGIEPLSHPSAKISTPPSITTTKTTEIIEEQEKKDQENKQVEENKENEEKKDEEKKDEEKKDEEKKDEDKKENKTTTTTTTTNTTNNTNNNNNSDESSFDTTPLAVKLMDSLLDLLFFPGFTVTESLGLKSPKEASPDAIPVLFSWAGGFGVDSVPTVHNKQFWINRLSVLQCLITCLSEQLYVPQDSVSTFKSKWLDWITHTQEYYTEALLFSLINTFATFDPIGWGIPYNHLMYSDDHEICSKLSIQILNVLLTYDPIENNDQQPQQQHHHHQQQHHQQQ…	LPPPP	0.932	Q8IV36
Q54TK8	MNDSTQILDESGDFSFLSLNENKSRSRSTSTCSINSVEIIDGGSCDSSGDDDKNNSYLDEEKKRILRKTYLYFNANNKKTQLNFIIDNQVLDWIFNQTKTKISKPICESLKNGVALCKIINLIKPNTIKKINLNSSIFSYRENLTNFTKGCESIGMTEDMSRFQELVFEDKESAVLQLLYSLMKFSEKILPNTISTSPPSQLNICKSPVLLKKAAAQSSSSSPTTSTSASTSTSTSPSSSNESIAKPILSALSSSSSTLFSAAPTPTSTNTVPYKFIGHSKSKLFGQQQQQQQQQQQQQQQQQQQQQQQQQQQQQQQQQQQQQQQQQQPPPQTSTCTTTQPTTTTTEEHKLAPPPPLIVPNTSSLPPPQPTTSSIIKKAAPAPLKKPSPANTSSNSLLN…	LPPPP	0.956	NA
Q54C71	MELSEPKQRFESLLSLFEDVANKRYSGDFSVKKNINAPQVPPRSYSLFNVTGGNVSSYNNQQQQQNNNNNNNNNNNNNNNNNNNNNNNNNNSGEISSNNSTPSILFSPTPTSTAPPAPPQPTTPPNTGFHNRPLSININQQPIGGVNNNNNNNNKDSPSNKPLRLSGSPPTASINGNQIEQLQRELRNEKEAHQQTKYLLNSFADENKKLSNDCQLWRAKYFKLLTKNTKLKVIFDHFQSIMNESDSVPGEGSLVHSTSYNSSSSSSSGGGGNITPRKLSLAGGGKFDDAPQSASALLKIHHQRNQSTGSAFSNTIYNGEEKTRDTISYNERPKRQTVGSSTFFPPPPSRATSTSSIQVNSDPQEIEQLTEEQYLEMLEKRRQVSLQILQTEKEYAFYL…	FPPPP	0.705	NA
Q54TK4	MITNSFTNNFQFIKDTGILKDFPLSVKRILVFQTVNFLLEPPNGNTQFIVTSKEHLQWIMEITEQGFLLPIEDSQIILQCIELYKKWLFDPKHKPTPLIDDDDEYFHKKIIEHLTLIFQPRSYPHYISMSNNNSNNNSNNSNININNNNNNNNNNNNNNNNNNNNNNNNNSNNTNSGSNNKESSNNNSPILSSSNSGSGSSLSLNKDKEGGGSNSGSFLGVNQQSSPPPQQISATTTAATSPTTPTTPIKDTLQQQFLQQEVGGFNEVVQQQQQQQQQQQQQQQQQQQQQQQQQSPSITTGTVKGSKYRESVMPGSSMMVQSSTTALYSSNNYSGNVQLPNISVKELIDSHSVLCQKVLQIYLEMSRGTYSRSFSTDTLEHWNRLMLSITDCILGIHSN…	LPPPP	0.641	NA
Q54HS3	MENETIVDNSLNNKSNVNNSNNDINNSKSNNNNTNTNYNNNHNNTTTTTTINKTEEKQNDSPKDSEFEFLDELKGVDDQHHVFSSEDESYTNGNKKRKQTDTPLSPNQDLKKRSITSPTTSPTTSTSTSTSTSTSTSTSTIINNNNNNLKDKTKEEIEFIKHIRSQLVKPKFLKDKPNFPLRSSGGNWIFVGKLPSLQSTTTDNTTLMSPNNATTTNGSSSNISTTTTTTTTTTPTTKILYRVNGFLSDNETIDSIEINFGDPRDRYEIERLHSSRINNPFELPCVSFKNPLFIKSNIAKDIGISNEYGGMNDSFEFSNQPPPPSPPPPPPPTLPPPPPPTLPPQHSLEQQSTKQQIFTQQQQQQQQQQQQQQQQQQQQQQQQQQQQQQQQQIPKINQQ…	LPPPP	0.987	NA
Q54YJ4	MKKVYQDEEFSFFEIGGKKIADLYVRDIITEIRKRGKEITGLGLKSKYELLCILVNRMKEENPSLNIPPKKRVLDFGSLSSTTSNGILQDSNKFFKKDNTHQHQQQQQQQQQQQQQQQQQQQQQQQQHSNNSDDDDDTHNYNDDSDESDDEYIITEEEEIELHKNLNLGDDENLLTLEIKLLESQLENKKFRKSLLLKDKKIKHLENIIQQQQQQLLEQQHQQQQQQQQQQQQQQQQQQRQEEEQQKEQQQKEEQEQEQSSLKNNLKFKDGANLFSIESISNLYNKILNEFNFKKIITEFGDSSLKIHEEFVKFIILKSINLNHNNNKNNNKNNNNNNNNNNNNNNNNNNNNNNNNNNNSSNNLPNGDVNKNNNNNGEIIELVPPPKIDEFWKLMVLDT…	FPPPP	0.815	NA
Q75J98	MYIFIDALTKLSLGGSKSVSSKSVSSNSTSINFGNNNITWNGLPPPPAIPPMRDVPEEE	LPPPP	0.628	NA
Q1ZXI5	MVFSLKESSDSISKPSSLKNSTIIENPEILNNNNNNNNSNNIIKSPNFLLSQKQRSINISNEQTQRELNNNGGNLDHRDPNSPKYLTSSHSSVVIPQDNSNNNNNNNIRISTSPILTEISENGLLESPTSPIRTSSTPTTPTSPPFITSPPFITSPKGLNSPRRLVGFFSKSTSYQSLLANNNNNNNNSNNSNNNSNSSNSNISCSNNSNKISRLINNSNTTDSNASIRSSNNNNDDFDNNDDEDLNSINNSSGIGIGVSSDYSLMGSSSSINGNTTTTTTNTYSYNDNDNVNEYSPKGKRLIRHEKSKSSPPLSPITPYYENLVIKGNYTNSNNYNNYNNYYYNNNSSGNNNNNNNNNNNNNNNNNNNNNNNNNNNNNNNNISGNSGYNNSRDDLFKR…	LPPPP	0.916	NA
Q86JN5	MSTNNSTESFNFPPPPENLINYSNNDTLNLNKKNTTTTTTTSENYNNNRNNNNMRPSPTPNQSNYNNYTKTNNNNNNNNYNNNYNNINGNNPTYAQIPPPQPIPMQQDSFYEQPPPGYHGENPQVSSMDNFLAKGKVYSDQTKNKIIELNEQYKVTETVKKTAHDTKPKIISGFNFMKTKINDLIEGKGTKNSGPEFNPALVTTNNNQQPQYYPSQQQQQQPQYYQSQQQQQQQQHFYQPQQSQQFNQNQQQTPIIQKQYQSPISEPRNSENYSVEQQN	FPPPP	0.867	NA
Q54GP5	MENRRDIRKFQRRNGDTLGSPLNNNNINNNNNKRFYERDELGDIKLSCFWDNFLNQSGQQSDKNTTDTTNITNYCVNISNINTTNTITQTTSIYSDDSLFNFPETPQSKLITPSITTLPQLPSSPQSSLLLQSTIDPNNNNNNNNNNNNNYSTPEKKPNSCNNSIGSSTTTITPRTIKKKLSSPCTCSKGHPIFKNSPYVNKLKNSRISLPPPPPSTTTTTTIKTEPISPISSTTTNSTISPKIKTITKSSLFIERKFQKWLPKSSLILTKQQIMLKQKENELEIEKQKLILDQRKKQFLNDLKLTTSQQLLSITENVEKNKNQLLLNQQKRKKKKLEISTQRHHFHQQLLLNKQIENNKRYLKIKQLNEKLIQKHIQNDKKRNIDNNNNNNNNNNNNN…	LPPPP	0.764	NA

## Sheet: Read Me
Dictyostelium Bioinformatic Motif Analysis
Tab	Description
Dictyostelium motifs	[FL]PPPP instances within disordered regions of Dictyostelium proteins. Human orthologs to these proteins were annotated using InParanoiDB9.
