# Supplementary material for: Elaboration of the Homer1 recognition landscape reveals incomplete divergence of paralogous EVH1 domains
Source: Protein Sci. 2024 Jul 11;33(8):e5094. doi: 10.1002/pro.5094 (PMC11237882; doi:10.1002/pro.5094)
Supplement: Supplementary file 4 — Table S4. Aminoacid sequences of EVH1 constructs used in the study. [file PRO-33-e5094-s002.xlsx]

## Sheet: EVH1 Domains
Protein	Sequence	Purpose
Homer1	MHHHHHHSSGVDLGTENLYFQSNAMGEQPIFSTRAHVFQIDPNTKKNWVPTSKHAVTVSYFYDSTRNVYRIISLDGSKAIINSTITPNMTFTKTSQKFGQWADSRANTVYGLGFSSEHHLSKFAEKFQEFKEAA	BLI
ENAH	MHHHHHHSSGVDLGTENLYFQSNAMSEQSICQARAAVMVYDDANKKWVPAGGSTGFSRVHIYHHTGNNTFRVVGRKIQDHQVVINCAIPKGLKYNQATQTFHQWRDARQVYGLNFGSKEDANVFASAMMHALEVL	BLI
ddEVH1	MSETAIFNATGQVFTYSPQTRNWVPSSNVPATLQMYFNSGANTYRVIGRAGDDPNNFLINFAVKSEVVYSRASEIFHQFTDQRTHFGINFTSKQDADTFGGGFENVLRSLKGGPQGSGSGHHHHHHGSGSGS	BLI
coHomer	MHHHHHHSSGVDLGTENLYFQSNAMSEQKIYTTTGHVFHLDPVSKTDWVGVAADALTISLYRDESRRTCRIVSMFQSKAVINCFITPGMTLVKSSSKFGQWEDVRANVLYGVGFNSEGELDTFASQFENAAATT	BLI
Homer1	MGEQPIFSTRAHVFQIDPNTKKNWVPTSKHAVTVSYFYDSTRNVYRIISLDGSKAIINSTITPNMTFTKTSQKFGQWADSRANTVYGLGFSSEHHLSKFAEKFQEFKEAARLAKEGSGSGHHHHHHGSGSGSGLNDIFEAQKIEWHEGSG	Surface Display, Array
Homer1_G89N	MGEQPIFSTRAHVFQIDPNTKKNWVPTSKHAVTVSYFYDSTRNVYRIISLDGSKAIINSTITPNMTFTKTSQKFGQWADSRANTVYGLNFSSEHHLSKFAEKFQEFKEAARLAKEGSGSGHHHHHHGSGSGSGLNDIFEAQKIEWHEGSG	Surface Display
Homer1_W24A	MGEQPIFSTRAHVFQIDPNTKKNAVPTSKHAVTVSYFYDSTRNVYRIISLDGSKAIINSTITPNMTFTKTSQKFGQWADSRANTVYGLGFSSEHHLSKFAEKFQEFKEAARLAKEGSGSGHHHHHHGSGSGSGLNDIFEAQKIEWHEGSG	Surface Display
ENAH	MSEQSICQARAAVMVYDDANKKWVPAGGSTGFSRVHIYHHTGNNTFRVVGRKIQDHQVVINCAIPKGLKYNQATQTFHQWRDARQVYGLNFGSKEDANVFASAMMHALEVLNSQETGSGSGHHHHHHGSGSGSGLNDIFEAQKIEWHEGSG	Array
ddEVH1	MSETAIFNATGQVFTYSPQTRNWVPSSNVPATLQMYFNSGANTYRVIGRAGDDPNNFLINFAVKSEVVYSRASEIFHQFTDQRTHFGINFTSKQDADTFGGGFENVLRSLKGGPQGSGSGHHHHHHGSGSGSGLNDIFEAQKIEWHEGSG	Array
Homer1_ENAHLike	MGEQPIFSTRAHVMQYDPNTKKNWVPTSKHAVTVSYFYDSTRNVYRIISLDGSKAIINSTITPNMTFTKTSQKFGQWRDSRANTVYGLNFSSEHHLSKFAEKFQEFKEAARLAKEGSGSGHHHHHHGSGSGSGLNDIFEAQKIEWHEGSG	Array
ENAH_HomerLike	MSEQSICQARAAVFVIDDANKKWVPAGGSTGFSRVHIYHHTGNNTFRVVGRKIQDHQVVINCAIPKGLKYNQATQTFHQWADARQVYGLGFGSKEDANVFASAMMHALEVLNSQETGSGSGHHHHHHGSGSGSGLNDIFEAQKIEWHEGSG	Array
